# Supplementary material for: Estimated human intake of endogenous and exogenous hormones from beef in the United States
Source: J Expo Sci Environ Epidemiol. 2024 Nov 7;35(3):362–74. doi: 10.1038/s41370-024-00727-1 (PMC12069096; doi:10.1038/s41370-024-00727-1)
Supplement: Supplementary file 2 — Supplementary Material Table S1 [file 41370_2024_727_MOESM2_ESM.xlsx]

## Sheet: Table S1
Table S1. Foods containing beef, their beef ingredients, and corresponding numeric identifiers, from the United States Department of Agriculture Food and Nutrient Database for Dietary Studies, 2015-2018. Codes were used to identify beef-containing foods and estimate beef intake from dietary recall data in the 2015-2018 National Health and Nutrition Examination Survey.
Food code	Food description	Ingredient code	Ingredient description
13412000	Milk gravy, quick gravy	13020	Beef, retail cuts, separable fat, cooked
14620320	Topping from meat pizza	7057	Pepperoni, beef and pork, sliced
14620330	Topping from meat and vegetable pizza	7057	Pepperoni, beef and pork, sliced
14650170	Alfredo sauce with meat	23578	Beef, ground, 75% lean meat / 25% fat, patty, cooked, broiled
14650170	Alfredo sauce with meat	23573	Beef, ground, 80% lean meat / 20% fat, patty, cooked, broiled
14650170	Alfredo sauce with meat	23568	Beef, ground, 85% lean meat / 15% fat, patty, cooked, broiled
14650170	Alfredo sauce with meat	23563	Beef, ground, 90% lean meat / 10% fat, patty, cooked, broiled
14650175	Alfredo sauce with meat and added vegetables	23578	Beef, ground, 75% lean meat / 25% fat, patty, cooked, broiled
14650175	Alfredo sauce with meat and added vegetables	23573	Beef, ground, 80% lean meat / 20% fat, patty, cooked, broiled
14650175	Alfredo sauce with meat and added vegetables	23568	Beef, ground, 85% lean meat / 15% fat, patty, cooked, broiled
14650175	Alfredo sauce with meat and added vegetables	23563	Beef, ground, 90% lean meat / 10% fat, patty, cooked, broiled
20000000	Meat, NFS	13364	Beef, composite of trimmed retail cuts, separable lean only, trimmed to 0" fat, all grades, cooked
20000070	Meat, baby food, NS as to type, NS as to strained or junior	3002	Babyfood, meat, beef, strained
20000200	Ground meat, NFS	23578	Beef, ground, 75% lean meat / 25% fat, patty, cooked, broiled
20000200	Ground meat, NFS	23573	Beef, ground, 80% lean meat / 20% fat, patty, cooked, broiled
20000200	Ground meat, NFS	23568	Beef, ground, 85% lean meat / 15% fat, patty, cooked, broiled
20000200	Ground meat, NFS	23563	Beef, ground, 90% lean meat / 10% fat, patty, cooked, broiled
21000100	Beef, NS as to cut, cooked, NS as to fat eaten	23606	Beef, short loin, top loin, steak, separable lean only, trimmed to 1/8" fat, all grades, cooked, broiled
21000100	Beef, NS as to cut, cooked, NS as to fat eaten	23100	Beef, rib eye steak, boneless, lip-on, separable lean only, trimmed to 1/8" fat, all grades, cooked, grilled
21000100	Beef, NS as to cut, cooked, NS as to fat eaten	13491	Beef, round, top round steak, boneless, separable lean only, trimmed to 0" fat, all grades, cooked, grilled
21000100	Beef, NS as to cut, cooked, NS as to fat eaten	13454	Beef, top sirloin, steak, separable lean only, trimmed to 0" fat, all grades, cooked, broiled
21000110	Beef, NS as to cut, cooked, lean and fat eaten	13912	Beef, short loin, top loin, steak, separable lean and fat, trimmed to 1/8" fat, choice, cooked, grilled
21000110	Beef, NS as to cut, cooked, lean and fat eaten	23197	Beef, rib eye steak, boneless, lip-on, separable lean and fat, trimmed to 1/8" fat, all grades, cooked, grilled
21000110	Beef, NS as to cut, cooked, lean and fat eaten	13959	Beef, round, top round steak, boneless, separable lean and fat, trimmed to 0" fat, all grades, cooked, grilled
21000110	Beef, NS as to cut, cooked, lean and fat eaten	13451	Beef, top sirloin, steak, separable lean and fat, trimmed to 0" fat, all grades, cooked, broiled
21000120	Beef, NS as to cut, cooked, lean only eaten	23606	Beef, short loin, top loin, steak, separable lean only, trimmed to 1/8" fat, all grades, cooked, broiled
21000120	Beef, NS as to cut, cooked, lean only eaten	23100	Beef, rib eye steak, boneless, lip-on, separable lean only, trimmed to 1/8" fat, all grades, cooked, grilled
21000120	Beef, NS as to cut, cooked, lean only eaten	13491	Beef, round, top round steak, boneless, separable lean only, trimmed to 0" fat, all grades, cooked, grilled
21000120	Beef, NS as to cut, cooked, lean only eaten	13454	Beef, top sirloin, steak, separable lean only, trimmed to 0" fat, all grades, cooked, broiled
21001000	Steak, NS as to type of meat, cooked, NS as to fat eaten	23606	Beef, short loin, top loin, steak, separable lean only, trimmed to 1/8" fat, all grades, cooked, broiled
21001000	Steak, NS as to type of meat, cooked, NS as to fat eaten	23100	Beef, rib eye steak, boneless, lip-on, separable lean only, trimmed to 1/8" fat, all grades, cooked, grilled
21001000	Steak, NS as to type of meat, cooked, NS as to fat eaten	13491	Beef, round, top round steak, boneless, separable lean only, trimmed to 0" fat, all grades, cooked, grilled
21001000	Steak, NS as to type of meat, cooked, NS as to fat eaten	13454	Beef, top sirloin, steak, separable lean only, trimmed to 0" fat, all grades, cooked, broiled
21001010	Steak, NS as to type of meat, cooked, lean and fat eaten	13912	Beef, short loin, top loin, steak, separable lean and fat, trimmed to 1/8" fat, choice, cooked, grilled
21001010	Steak, NS as to type of meat, cooked, lean and fat eaten	23197	Beef, rib eye steak, boneless, lip-on, separable lean and fat, trimmed to 1/8" fat, all grades, cooked, grilled
21001010	Steak, NS as to type of meat, cooked, lean and fat eaten	13959	Beef, round, top round steak, boneless, separable lean and fat, trimmed to 0" fat, all grades, cooked, grilled
21001010	Steak, NS as to type of meat, cooked, lean and fat eaten	13451	Beef, top sirloin, steak, separable lean and fat, trimmed to 0" fat, all grades, cooked, broiled
21001020	Steak, NS as to type of meat, cooked, lean only eaten	23606	Beef, short loin, top loin, steak, separable lean only, trimmed to 1/8" fat, all grades, cooked, broiled
21001020	Steak, NS as to type of meat, cooked, lean only eaten	23100	Beef, rib eye steak, boneless, lip-on, separable lean only, trimmed to 1/8" fat, all grades, cooked, grilled
21001020	Steak, NS as to type of meat, cooked, lean only eaten	13491	Beef, round, top round steak, boneless, separable lean only, trimmed to 0" fat, all grades, cooked, grilled
21001020	Steak, NS as to type of meat, cooked, lean only eaten	13454	Beef, top sirloin, steak, separable lean only, trimmed to 0" fat, all grades, cooked, broiled
21002000	Beef, pickled	13347	Beef, cured, corned beef, brisket, cooked
21003000	Beef, NS as to cut, fried, NS to fat eaten	23606	Beef, short loin, top loin, steak, separable lean only, trimmed to 1/8" fat, all grades, cooked, broiled
21003000	Beef, NS as to cut, fried, NS to fat eaten	23100	Beef, rib eye steak, boneless, lip-on, separable lean only, trimmed to 1/8" fat, all grades, cooked, grilled
21003000	Beef, NS as to cut, fried, NS to fat eaten	13491	Beef, round, top round steak, boneless, separable lean only, trimmed to 0" fat, all grades, cooked, grilled
21003000	Beef, NS as to cut, fried, NS to fat eaten	13454	Beef, top sirloin, steak, separable lean only, trimmed to 0" fat, all grades, cooked, broiled
21101000	Beef steak, NS as to cooking method, NS as to fat eaten	23606	Beef, short loin, top loin, steak, separable lean only, trimmed to 1/8" fat, all grades, cooked, broiled
21101000	Beef steak, NS as to cooking method, NS as to fat eaten	23100	Beef, rib eye steak, boneless, lip-on, separable lean only, trimmed to 1/8" fat, all grades, cooked, grilled
21101000	Beef steak, NS as to cooking method, NS as to fat eaten	13491	Beef, round, top round steak, boneless, separable lean only, trimmed to 0" fat, all grades, cooked, grilled
21101000	Beef steak, NS as to cooking method, NS as to fat eaten	13454	Beef, top sirloin, steak, separable lean only, trimmed to 0" fat, all grades, cooked, broiled
21101010	Beef steak, NS as to cooking method, lean and fat eaten	13912	Beef, short loin, top loin, steak, separable lean and fat, trimmed to 1/8" fat, choice, cooked, grilled
21101010	Beef steak, NS as to cooking method, lean and fat eaten	23197	Beef, rib eye steak, boneless, lip-on, separable lean and fat, trimmed to 1/8" fat, all grades, cooked, grilled
21101010	Beef steak, NS as to cooking method, lean and fat eaten	13959	Beef, round, top round steak, boneless, separable lean and fat, trimmed to 0" fat, all grades, cooked, grilled
21101010	Beef steak, NS as to cooking method, lean and fat eaten	13451	Beef, top sirloin, steak, separable lean and fat, trimmed to 0" fat, all grades, cooked, broiled
21101020	Beef steak, NS as to cooking method, lean only eaten	23606	Beef, short loin, top loin, steak, separable lean only, trimmed to 1/8" fat, all grades, cooked, broiled
21101020	Beef steak, NS as to cooking method, lean only eaten	23100	Beef, rib eye steak, boneless, lip-on, separable lean only, trimmed to 1/8" fat, all grades, cooked, grilled
21101020	Beef steak, NS as to cooking method, lean only eaten	13491	Beef, round, top round steak, boneless, separable lean only, trimmed to 0" fat, all grades, cooked, grilled
21101020	Beef steak, NS as to cooking method, lean only eaten	13454	Beef, top sirloin, steak, separable lean only, trimmed to 0" fat, all grades, cooked, broiled
21101110	Beef steak, broiled or baked, NS as to fat eaten	23606	Beef, short loin, top loin, steak, separable lean only, trimmed to 1/8" fat, all grades, cooked, broiled
21101110	Beef steak, broiled or baked, NS as to fat eaten	23100	Beef, rib eye steak, boneless, lip-on, separable lean only, trimmed to 1/8" fat, all grades, cooked, grilled
21101110	Beef steak, broiled or baked, NS as to fat eaten	13491	Beef, round, top round steak, boneless, separable lean only, trimmed to 0" fat, all grades, cooked, grilled
21101110	Beef steak, broiled or baked, NS as to fat eaten	13454	Beef, top sirloin, steak, separable lean only, trimmed to 0" fat, all grades, cooked, broiled
21101120	Beef steak, broiled or baked, lean and fat eaten	13912	Beef, short loin, top loin, steak, separable lean and fat, trimmed to 1/8" fat, choice, cooked, grilled
21101120	Beef steak, broiled or baked, lean and fat eaten	23197	Beef, rib eye steak, boneless, lip-on, separable lean and fat, trimmed to 1/8" fat, all grades, cooked, grilled
21101120	Beef steak, broiled or baked, lean and fat eaten	13959	Beef, round, top round steak, boneless, separable lean and fat, trimmed to 0" fat, all grades, cooked, grilled
21101120	Beef steak, broiled or baked, lean and fat eaten	13451	Beef, top sirloin, steak, separable lean and fat, trimmed to 0" fat, all grades, cooked, broiled
21101130	Beef steak, broiled or baked, lean only eaten	23606	Beef, short loin, top loin, steak, separable lean only, trimmed to 1/8" fat, all grades, cooked, broiled
21101130	Beef steak, broiled or baked, lean only eaten	23100	Beef, rib eye steak, boneless, lip-on, separable lean only, trimmed to 1/8" fat, all grades, cooked, grilled
21101130	Beef steak, broiled or baked, lean only eaten	13491	Beef, round, top round steak, boneless, separable lean only, trimmed to 0" fat, all grades, cooked, grilled
21101130	Beef steak, broiled or baked, lean only eaten	13454	Beef, top sirloin, steak, separable lean only, trimmed to 0" fat, all grades, cooked, broiled
21102110	Beef steak, fried, NS as to fat eaten	23606	Beef, short loin, top loin, steak, separable lean only, trimmed to 1/8" fat, all grades, cooked, broiled
21102110	Beef steak, fried, NS as to fat eaten	23100	Beef, rib eye steak, boneless, lip-on, separable lean only, trimmed to 1/8" fat, all grades, cooked, grilled
21102110	Beef steak, fried, NS as to fat eaten	13491	Beef, round, top round steak, boneless, separable lean only, trimmed to 0" fat, all grades, cooked, grilled
21102110	Beef steak, fried, NS as to fat eaten	13454	Beef, top sirloin, steak, separable lean only, trimmed to 0" fat, all grades, cooked, broiled
21102120	Beef steak, fried, lean and fat eaten	13912	Beef, short loin, top loin, steak, separable lean and fat, trimmed to 1/8" fat, choice, cooked, grilled
21102120	Beef steak, fried, lean and fat eaten	23197	Beef, rib eye steak, boneless, lip-on, separable lean and fat, trimmed to 1/8" fat, all grades, cooked, grilled
21102120	Beef steak, fried, lean and fat eaten	13959	Beef, round, top round steak, boneless, separable lean and fat, trimmed to 0" fat, all grades, cooked, grilled
21102120	Beef steak, fried, lean and fat eaten	13451	Beef, top sirloin, steak, separable lean and fat, trimmed to 0" fat, all grades, cooked, broiled
21102130	Beef steak, fried, lean only eaten	23606	Beef, short loin, top loin, steak, separable lean only, trimmed to 1/8" fat, all grades, cooked, broiled
21102130	Beef steak, fried, lean only eaten	23100	Beef, rib eye steak, boneless, lip-on, separable lean only, trimmed to 1/8" fat, all grades, cooked, grilled
21102130	Beef steak, fried, lean only eaten	13491	Beef, round, top round steak, boneless, separable lean only, trimmed to 0" fat, all grades, cooked, grilled
21102130	Beef steak, fried, lean only eaten	13454	Beef, top sirloin, steak, separable lean only, trimmed to 0" fat, all grades, cooked, broiled
21103110	Beef steak, breaded or floured, baked or fried, NS as to fat eaten	23369	Beef, loin, top loin steak, boneless, lip off, separable lean only, trimmed to 0" fat, all grades, raw
21103120	Beef steak, breaded or floured, baked or fried, lean and fat eaten	23339	Beef, loin, top loin steak, boneless, lip off, separable lean and fat, trimmed to 0" fat, all grades, raw
21103130	Beef steak, breaded or floured, baked or fried, lean only eaten	23369	Beef, loin, top loin steak, boneless, lip off, separable lean only, trimmed to 0" fat, all grades, raw
21104110	Beef steak, battered, fried, NS as to fat eaten	23369	Beef, loin, top loin steak, boneless, lip off, separable lean only, trimmed to 0" fat, all grades, raw
21104120	Beef steak, battered, fried, lean and fat eaten	23339	Beef, loin, top loin steak, boneless, lip off, separable lean and fat, trimmed to 0" fat, all grades, raw
21104130	Beef steak, battered, fried, lean only eaten	23369	Beef, loin, top loin steak, boneless, lip off, separable lean only, trimmed to 0" fat, all grades, raw
21105110	Beef steak, braised, NS as to fat eaten	13382	Beef, chuck, blade roast, separable lean only, trimmed to 0" fat, all grades, cooked, braised
21105120	Beef steak, braised, lean and fat eaten	13382	Beef, chuck, blade roast, separable lean only, trimmed to 0" fat, all grades, cooked, braised
21105130	Beef steak, braised, lean only eaten	23354	Beef, round, top round steak, boneless, separable lean only, trimmed to 0" fat, all grades, raw
21105130	Beef steak, braised, lean only eaten	23369	Beef, loin, top loin steak, boneless, lip off, separable lean only, trimmed to 0" fat, all grades, raw
21301000	Beef, oxtails, cooked	13382	Beef, chuck, blade roast, separable lean only, trimmed to 0" fat, all grades, cooked, braised
21302000	Beef, neck bones, cooked	13810	Beef, chuck, arm pot roast, separable lean and fat, trimmed to 1/8" fat, all grades, cooked, braised
21304000	Beef, shortribs, cooked, NS as to fat eaten	13150	Beef, rib, shortribs, separable lean only, choice, cooked, braised
21304110	Beef, shortribs, cooked, lean and fat eaten	13148	Beef, rib, shortribs, separable lean and fat, choice, cooked, braised
21304120	Beef, shortribs, cooked, lean only eaten	13150	Beef, rib, shortribs, separable lean only, choice, cooked, braised
21304200	Beef, shortribs, barbecued, with sauce, NS as to fat eaten	13148	Beef, rib, shortribs, separable lean and fat, choice, cooked, braised
21304210	Beef, shortribs, barbecued, with sauce, lean and fat eaten	13148	Beef, rib, shortribs, separable lean and fat, choice, cooked, braised
21304220	Beef, shortribs, barbecued, with sauce, lean only eaten	13150	Beef, rib, shortribs, separable lean only, choice, cooked, braised
21305000	Beef, cow head, cooked	13796	Beef, composite of trimmed retail cuts, separable lean and fat, trimmed to 1/8" fat, all grades, cooked
21401000	Beef, roast, roasted, NS as to fat eaten	23378	Beef, round, top round roast, boneless, separable lean only, trimmed to 0" fat, all grades, cooked, roasted
21401000	Beef, roast, roasted, NS as to fat eaten	13424	Beef, round, tip round, roast, separable lean only, trimmed to 0" fat, all grades, cooked, roasted
21401110	Beef, roast, roasted, lean and fat eaten	23348	Beef, round, top round roast, boneless, separable lean and fat, trimmed to 0" fat, all grades, cooked, roasted
21401120	Beef, roast, roasted, lean only eaten	23360	Beef, round, eye of round roast, boneless, separable lean only, trimmed to 0" fat, all grades, raw
21401120	Beef, roast, roasted, lean only eaten	23357	Beef, round, top round roast, boneless, separable lean only, trimmed to 0" fat, all grades, raw
21401400	Beef, roast, canned	13884	Beef, round, tip round, roast, separable lean and fat, trimmed to 1/8" fat, all grades, cooked, roasted
21407000	Beef, pot roast, braised or boiled, NS as to fat eaten	13382	Beef, chuck, blade roast, separable lean only, trimmed to 0" fat, all grades, cooked, braised
21407110	Beef, pot roast, braised or boiled, lean and fat eaten	23327	Beef, round, top round roast, boneless, separable lean and fat, trimmed to 0" fat, all grades, raw
21407120	Beef, pot roast, braised or boiled, lean only eaten	13382	Beef, chuck, blade roast, separable lean only, trimmed to 0" fat, all grades, cooked, braised
21410000	Beef, stew meat, cooked, NS as to fat eaten	13382	Beef, chuck, blade roast, separable lean only, trimmed to 0" fat, all grades, cooked, braised
21410110	Beef, stew meat, cooked, lean and fat eaten	13892	Beef, round, top round, separable lean and fat, trimmed to 1/8" fat, all grades, cooked, braised
21410120	Beef, stew meat, cooked, lean only eaten	13382	Beef, chuck, blade roast, separable lean only, trimmed to 0" fat, all grades, cooked, braised
21416000	Corned beef, cooked, NS as to fat eaten	13347	Beef, cured, corned beef, brisket, cooked
21416110	Corned beef, cooked, lean and fat eaten	13347	Beef, cured, corned beef, brisket, cooked
21416120	Corned beef, cooked, lean only eaten	13348	Beef, cured, corned beef, canned
21416150	Corned beef, canned, ready-to-eat	13348	Beef, cured, corned beef, canned
21417100	Beef brisket, cooked, NS as to fat eaten	13368	Beef, brisket, whole, separable lean only, trimmed to 0" fat, all grades, cooked, braised
21417110	Beef brisket, cooked, lean and fat eaten	13367	Beef, brisket, whole, separable lean and fat, trimmed to 0" fat, all grades, cooked, braised
21417120	Beef brisket, cooked, lean only eaten	13368	Beef, brisket, whole, separable lean only, trimmed to 0" fat, all grades, cooked, braised
21420100	Beef, sandwich steak, flaked, formed, thinly sliced	13840	Beef, rib, large end (ribs 6-9), separable lean and fat, trimmed to 1/8" fat, all grades, cooked, roasted
21420100	Beef, sandwich steak, flaked, formed, thinly sliced	4001	Fat, beef tallow
21500000	Ground beef, raw	23567	Beef, ground, 85% lean meat / 15% fat, raw
21500000	Ground beef, raw	23572	Beef, ground, 80% lean meat / 20% fat, raw
21500000	Ground beef, raw	23577	Beef, ground, 75% lean meat / 25% fat, raw
21500000	Ground beef, raw	23562	Beef, ground, 90% lean meat / 10% fat, raw
21500000	Ground beef, raw	23557	Beef, ground, 95% lean meat / 5% fat, raw
21500100	Ground beef, cooked	23578	Beef, ground, 75% lean meat / 25% fat, patty, cooked, broiled
21500100	Ground beef, cooked	23573	Beef, ground, 80% lean meat / 20% fat, patty, cooked, broiled
21500100	Ground beef, cooked	23568	Beef, ground, 85% lean meat / 15% fat, patty, cooked, broiled
21500100	Ground beef, cooked	23563	Beef, ground, 90% lean meat / 10% fat, patty, cooked, broiled
21500310	Ground beef patty, cooked	23578	Beef, ground, 75% lean meat / 25% fat, patty, cooked, broiled
21500310	Ground beef patty, cooked	23573	Beef, ground, 80% lean meat / 20% fat, patty, cooked, broiled
21601000	Beef, bacon, cooked	13345	Beef, cured, breakfast strips, cooked
21602000	Beef, dried, chipped, uncooked	13350	Beef, cured, dried
21602010	Beef, dried, chipped, cooked in fat	13350	Beef, cured, dried
21602100	Beef jerky	19002	Snacks, beef jerky, chopped and formed
21701000	Beef, baby food, NS as to strained or junior	3002	Babyfood, meat, beef, strained
21701000	Beef, baby food, NS as to strained or junior	3003	Babyfood, meat, beef, junior
21701010	Beef, baby food, strained	3002	Babyfood, meat, beef, strained
21701020	Beef, baby food, junior	3003	Babyfood, meat, beef, junior
22002800	Pork jerky	19002	Snacks, beef jerky, chopped and formed
23150270	Goat head, cooked	13320	Beef, variety meats and by-products, brain, cooked, simmered
23322100	Deer sausage	7007	Bologna, beef
25110120	Beef liver, braised	13326	Beef, variety meats and by-products, liver, cooked, braised
25110140	Beef liver, fried	13327	Beef, variety meats and by-products, liver, cooked, pan-fried
25120000	Heart, cooked	13322	Beef, variety meats and by-products, heart, cooked, simmered
25130000	Kidney, cooked	13324	Beef, variety meats and by-products, kidneys, cooked, simmered
25150000	Brains, cooked	13320	Beef, variety meats and by-products, brain, cooked, simmered
25160000	Tongue, cooked	13340	Beef, variety meats and by-products, tongue, cooked, simmered
25160110	Tongue, smoked, cured, or pickled, cooked	13340	Beef, variety meats and by-products, tongue, cooked, simmered
25160130	Tongue pot roast, Puerto Rican style	13340	Beef, variety meats and by-products, tongue, cooked, simmered
25170110	Tripe, cooked	13341	Beef, variety meats and by-products, tripe, raw
25210110	Frankfurter, wiener, or hot dog, NFS	7022	Frankfurter, beef, unheated
25210150	Frankfurter or hot dog, cheese-filled	7016	Cheesefurter, cheese smokie, pork, beef
25210210	Frankfurter or hot dog, beef	7022	Frankfurter, beef, unheated
25210250	Frankfurter or hot dog, meat and poultry, fat free	7905	Frankfurter, beef, pork, and turkey, fat free
25220105	Beef sausage	7954	Beef sausage, pre-cooked
25220150	Beef sausage with cheese	7954	Beef sausage, pre-cooked
25220425	Bologna, made from any kind of meat, reduced fat	42161	Bologna, beef, low fat
25220445	Bologna, made from any kind of meat, reduced fat and reduced sodium	42161	Bologna, beef, low fat
25220650	Turkey or chicken and beef sausage	7956	Beef sausage, fresh, cooked
25220710	Chorizo	7019	Chorizo, pork and beef
25221110	Knockwurst	7038	Knackwurst, knockwurst, pork, beef
25221210	Mortadella	7050	Mortadella, beef, pork
25221215	Pastrami, NFS	13355	Beef, cured, pastrami
25221220	Pastrami, made from any kind of meat, reduced fat	7043	Roast beef, deli style, prepackaged, sliced
25221250	Pepperoni, NFS	7057	Pepperoni, beef and pork, sliced
25221255	Pepperoni, reduced fat	7072	Salami, dry or hard, pork, beef
25221260	Pepperoni, reduced sodium	907057	REDUCED SODIUM: Pepperoni, beef and pork, sliced
25221460	Pork and beef sausage	7065	Pork and beef sausage, fresh, cooked
25221500	Salami, NFS	7072	Salami, dry or hard, pork, beef
25221515	Salami, made from any type of meat, reduced sodium	907072	REDUCED SODIUM: Salami, dry or hard, pork, beef
25221810	Thuringer	7078	Thuringer, cervelat, summer sausage, beef, pork
25221910	Vienna sausage, canned	7083	Sausage, Vienna, canned, chicken, beef, pork
25221950	Pickled sausage	7065	Pork and beef sausage, fresh, cooked
25231110	Beef, prepackaged or deli, luncheon meat	7043	Roast beef, deli style, prepackaged, sliced
25231120	Beef, prepackaged or deli, luncheon meat, reduced sodium	907043	REDUCED SODIUM: Roast beef, deli style, prepackaged, sliced
25240000	Meat spread or potted meat, NFS	7073	Sandwich spread, pork, beef
27111000	Beef with tomato-based sauce	13893	Beef, round, top round steak, separable lean and fat, trimmed to 1/8" fat, all grades, cooked, broiled
27111100	Beef goulash	23616	Beef, round, eye of round, roast, separable lean only, trimmed to 1/8" fat, choice, raw
27111200	Beef burgundy	23612	Beef, chuck, arm pot roast, separable lean only, trimmed to 1/8" fat, choice, raw
27111300	Beef stew, no potatoes, tomato-based sauce, Mexican style	23612	Beef, chuck, arm pot roast, separable lean only, trimmed to 1/8" fat, choice, raw
27111310	Beef stew, no potatoes, tomato-based sauce, with chili peppers, Mexican style	23612	Beef, chuck, arm pot roast, separable lean only, trimmed to 1/8" fat, choice, raw
27111400	Chili con carne, NS as to beans	23578	Beef, ground, 75% lean meat / 25% fat, patty, cooked, broiled
27111400	Chili con carne, NS as to beans	23573	Beef, ground, 80% lean meat / 20% fat, patty, cooked, broiled
27111400	Chili con carne, NS as to beans	23568	Beef, ground, 85% lean meat / 15% fat, patty, cooked, broiled
27111400	Chili con carne, NS as to beans	23563	Beef, ground, 90% lean meat / 10% fat, patty, cooked, broiled
27111406	Chili con carne with beans, home recipe	23578	Beef, ground, 75% lean meat / 25% fat, patty, cooked, broiled
27111406	Chili con carne with beans, home recipe	23573	Beef, ground, 80% lean meat / 20% fat, patty, cooked, broiled
27111406	Chili con carne with beans, home recipe	23568	Beef, ground, 85% lean meat / 15% fat, patty, cooked, broiled
27111406	Chili con carne with beans, home recipe	23563	Beef, ground, 90% lean meat / 10% fat, patty, cooked, broiled
27111410	Chili con carne with beans	23578	Beef, ground, 75% lean meat / 25% fat, patty, cooked, broiled
27111410	Chili con carne with beans	23573	Beef, ground, 80% lean meat / 20% fat, patty, cooked, broiled
27111410	Chili con carne with beans	23568	Beef, ground, 85% lean meat / 15% fat, patty, cooked, broiled
27111410	Chili con carne with beans	23563	Beef, ground, 90% lean meat / 10% fat, patty, cooked, broiled
27111500	Beef sloppy joe, no bun	23578	Beef, ground, 75% lean meat / 25% fat, patty, cooked, broiled
27111500	Beef sloppy joe, no bun	23573	Beef, ground, 80% lean meat / 20% fat, patty, cooked, broiled
27111500	Beef sloppy joe, no bun	23568	Beef, ground, 85% lean meat / 15% fat, patty, cooked, broiled
27111500	Beef sloppy joe, no bun	23563	Beef, ground, 90% lean meat / 10% fat, patty, cooked, broiled
27112000	Beef with gravy	13893	Beef, round, top round steak, separable lean and fat, trimmed to 1/8" fat, all grades, cooked, broiled
27113000	Beef with cream or white sauce	13893	Beef, round, top round steak, separable lean and fat, trimmed to 1/8" fat, all grades, cooked, broiled
27113100	Beef stroganoff	23625	Beef, top sirloin, steak, separable lean only, trimmed to 1/8" fat, choice, raw
27113200	Creamed chipped or dried beef	13350	Beef, cured, dried
27113300	Swedish meatballs with cream or white sauce	23575	Beef, ground, 80% lean meat / 20% fat, crumbles, cooked, pan-browned
27113300	Swedish meatballs with cream or white sauce	6075	Soup, beef broth or bouillon, powder, dry
27114000	Beef with mushroom sauce	13893	Beef, round, top round steak, separable lean and fat, trimmed to 1/8" fat, all grades, cooked, broiled
27115000	Beef with soy-based sauce	13893	Beef, round, top round steak, separable lean and fat, trimmed to 1/8" fat, all grades, cooked, broiled
27115000	Beef with soy-based sauce	6008	Soup, beef broth or bouillon canned, ready-to-serve
27115100	Steak teriyaki	13893	Beef, round, top round steak, separable lean and fat, trimmed to 1/8" fat, all grades, cooked, broiled
27116100	Beef curry	13810	Beef, chuck, arm pot roast, separable lean and fat, trimmed to 1/8" fat, all grades, cooked, braised
27116200	Beef with barbecue sauce	13893	Beef, round, top round steak, separable lean and fat, trimmed to 1/8" fat, all grades, cooked, broiled
27116300	Beef with sweet and sour sauce	23369	Beef, loin, top loin steak, boneless, lip off, separable lean only, trimmed to 0" fat, all grades, raw
27116350	Stewed seasoned ground beef, Mexican style	23567	Beef, ground, 85% lean meat / 15% fat, raw
27116350	Stewed seasoned ground beef, Mexican style	23572	Beef, ground, 80% lean meat / 20% fat, raw
27116350	Stewed seasoned ground beef, Mexican style	23577	Beef, ground, 75% lean meat / 25% fat, raw
27116350	Stewed seasoned ground beef, Mexican style	23562	Beef, ground, 90% lean meat / 10% fat, raw
27116350	Stewed seasoned ground beef, Mexican style	23557	Beef, ground, 95% lean meat / 5% fat, raw
27116400	Steak tartare	23567	Beef, ground, 85% lean meat / 15% fat, raw
27118110	Meatballs, Puerto Rican style	23567	Beef, ground, 85% lean meat / 15% fat, raw
27118110	Meatballs, Puerto Rican style	23572	Beef, ground, 80% lean meat / 20% fat, raw
27118110	Meatballs, Puerto Rican style	23577	Beef, ground, 75% lean meat / 25% fat, raw
27118110	Meatballs, Puerto Rican style	23562	Beef, ground, 90% lean meat / 10% fat, raw
27118110	Meatballs, Puerto Rican style	23557	Beef, ground, 95% lean meat / 5% fat, raw
27118120	Stewed seasoned ground beef, Puerto Rican style	23567	Beef, ground, 85% lean meat / 15% fat, raw
27118120	Stewed seasoned ground beef, Puerto Rican style	23572	Beef, ground, 80% lean meat / 20% fat, raw
27118120	Stewed seasoned ground beef, Puerto Rican style	23577	Beef, ground, 75% lean meat / 25% fat, raw
27118120	Stewed seasoned ground beef, Puerto Rican style	23562	Beef, ground, 90% lean meat / 10% fat, raw
27118120	Stewed seasoned ground beef, Puerto Rican style	23557	Beef, ground, 95% lean meat / 5% fat, raw
27118130	Stewed dried beef, Puerto Rican style	13350	Beef, cured, dried
27118140	Stuffed pot roast, Puerto Rican style, NFS	13814	Beef, chuck, arm pot roast, separable lean and fat, trimmed to 1/8" fat, select, cooked, braised
27118180	Beef stew, meat with gravy, no potatoes, Puerto Rican style	13864	Beef, round, full cut, separable lean and fat, trimmed to 1/8" fat, choice, raw
27120150	Pork or ham with soy-based sauce	6008	Soup, beef broth or bouillon canned, ready-to-serve
27120210	Frankfurter or hot dog, with chili, no bun	7022	Frankfurter, beef, unheated
27120250	Frankfurters or hot dogs with tomato-based sauce	7022	Frankfurter, beef, unheated
27135020	Veal scallopini	6075	Soup, beef broth or bouillon, powder, dry
27160010	Meat with barbecue sauce, NS as to type of meat	23626	Beef, rib, small end (ribs 10-12), separable lean only, trimmed to 1/8"fat, choice, cooked, broiled
27160100	Meatballs, NS as to type of meat, with sauce	23578	Beef, ground, 75% lean meat / 25% fat, patty, cooked, broiled
27160100	Meatballs, NS as to type of meat, with sauce	23573	Beef, ground, 80% lean meat / 20% fat, patty, cooked, broiled
27160100	Meatballs, NS as to type of meat, with sauce	23568	Beef, ground, 85% lean meat / 15% fat, patty, cooked, broiled
27160100	Meatballs, NS as to type of meat, with sauce	23563	Beef, ground, 90% lean meat / 10% fat, patty, cooked, broiled
27160100	Meatballs, NS as to type of meat, with sauce	6475	Soup, beef broth or bouillon, powder, prepared with water
27161010	Meat loaf, Puerto Rican style	23572	Beef, ground, 80% lean meat / 20% fat, raw
27162010	Meat with tomato-based sauce	13893	Beef, round, top round steak, separable lean and fat, trimmed to 1/8" fat, all grades, cooked, broiled
27162040	Spaghetti sauce with meat	23578	Beef, ground, 75% lean meat / 25% fat, patty, cooked, broiled
27162040	Spaghetti sauce with meat	23573	Beef, ground, 80% lean meat / 20% fat, patty, cooked, broiled
27162040	Spaghetti sauce with meat	23568	Beef, ground, 85% lean meat / 15% fat, patty, cooked, broiled
27162040	Spaghetti sauce with meat	23563	Beef, ground, 90% lean meat / 10% fat, patty, cooked, broiled
27162060	Spaghetti sauce with meat and added vegetables	23578	Beef, ground, 75% lean meat / 25% fat, patty, cooked, broiled
27162060	Spaghetti sauce with meat and added vegetables	23573	Beef, ground, 80% lean meat / 20% fat, patty, cooked, broiled
27162060	Spaghetti sauce with meat and added vegetables	23568	Beef, ground, 85% lean meat / 15% fat, patty, cooked, broiled
27162060	Spaghetti sauce with meat and added vegetables	23563	Beef, ground, 90% lean meat / 10% fat, patty, cooked, broiled
27162500	Stewed, seasoned, ground beef and pork, Mexican style	23578	Beef, ground, 75% lean meat / 25% fat, patty, cooked, broiled
27162500	Stewed, seasoned, ground beef and pork, Mexican style	23573	Beef, ground, 80% lean meat / 20% fat, patty, cooked, broiled
27162500	Stewed, seasoned, ground beef and pork, Mexican style	23568	Beef, ground, 85% lean meat / 15% fat, patty, cooked, broiled
27162500	Stewed, seasoned, ground beef and pork, Mexican style	23563	Beef, ground, 90% lean meat / 10% fat, patty, cooked, broiled
27163010	Meat with gravy, NS as to type of meat,	13893	Beef, round, top round steak, separable lean and fat, trimmed to 1/8" fat, all grades, cooked, broiled
27211000	Beef and potatoes, no sauce	13893	Beef, round, top round steak, separable lean and fat, trimmed to 1/8" fat, all grades, cooked, broiled
27211100	Beef stew with potatoes, tomato-based sauce	23612	Beef, chuck, arm pot roast, separable lean only, trimmed to 1/8" fat, choice, raw
27211110	Beef stew with potatoes, tomato-based sauce, Mexican style	23612	Beef, chuck, arm pot roast, separable lean only, trimmed to 1/8" fat, choice, raw
27211150	Beef goulash with potatoes	23616	Beef, round, eye of round, roast, separable lean only, trimmed to 1/8" fat, choice, raw
27211190	Beef and potatoes with cream sauce, white sauce or mushroom sauce	23590	Beef, round, bottom round , roast, separable lean only, trimmed to 1/8" fat, select, cooked, roasted
27211200	Beef stew with potatoes, gravy	23612	Beef, chuck, arm pot roast, separable lean only, trimmed to 1/8" fat, choice, raw
27211300	Beef, roast, hash	13886	Beef, round, tip round, roast, separable lean and fat, trimmed to 1/8" fat, choice, cooked, roasted
27211300	Beef, roast, hash	6116	Gravy, beef, canned, ready-to-serve
27211400	Corned beef hash	22908	Beef, corned beef hash, with potato, canned
27211500	Beef and potatoes with cheese sauce	13893	Beef, round, top round steak, separable lean and fat, trimmed to 1/8" fat, all grades, cooked, broiled
27211550	Stewed, seasoned, ground beef with potatoes, Mexican style	23567	Beef, ground, 85% lean meat / 15% fat, raw
27211550	Stewed, seasoned, ground beef with potatoes, Mexican style	23572	Beef, ground, 80% lean meat / 20% fat, raw
27211550	Stewed, seasoned, ground beef with potatoes, Mexican style	23577	Beef, ground, 75% lean meat / 25% fat, raw
27211550	Stewed, seasoned, ground beef with potatoes, Mexican style	23562	Beef, ground, 90% lean meat / 10% fat, raw
27211550	Stewed, seasoned, ground beef with potatoes, Mexican style	23557	Beef, ground, 95% lean meat / 5% fat, raw
27212000	Beef and noodles, no sauce	23578	Beef, ground, 75% lean meat / 25% fat, patty, cooked, broiled
27212000	Beef and noodles, no sauce	23573	Beef, ground, 80% lean meat / 20% fat, patty, cooked, broiled
27212000	Beef and noodles, no sauce	23568	Beef, ground, 85% lean meat / 15% fat, patty, cooked, broiled
27212000	Beef and noodles, no sauce	23563	Beef, ground, 90% lean meat / 10% fat, patty, cooked, broiled
27212050	Beef and macaroni with cheese sauce	23578	Beef, ground, 75% lean meat / 25% fat, patty, cooked, broiled
27212050	Beef and macaroni with cheese sauce	23573	Beef, ground, 80% lean meat / 20% fat, patty, cooked, broiled
27212050	Beef and macaroni with cheese sauce	23568	Beef, ground, 85% lean meat / 15% fat, patty, cooked, broiled
27212050	Beef and macaroni with cheese sauce	23563	Beef, ground, 90% lean meat / 10% fat, patty, cooked, broiled
27212100	Beef and noodles with tomato-based sauce	23562	Beef, ground, 90% lean meat / 10% fat, raw
27212150	Beef goulash with noodles	23616	Beef, round, eye of round, roast, separable lean only, trimmed to 1/8" fat, choice, raw
27212200	Beef and noodles with gravy	13893	Beef, round, top round steak, separable lean and fat, trimmed to 1/8" fat, all grades, cooked, broiled
27212300	Beef and noodles with cream or white sauce	13893	Beef, round, top round steak, separable lean and fat, trimmed to 1/8" fat, all grades, cooked, broiled
27212350	Beef stroganoff with noodles	23625	Beef, top sirloin, steak, separable lean only, trimmed to 1/8" fat, choice, raw
27212400	Beef and noodles with mushroom sauce	13893	Beef, round, top round steak, separable lean and fat, trimmed to 1/8" fat, all grades, cooked, broiled
27212500	Beef and noodles with soy-based sauce	13893	Beef, round, top round steak, separable lean and fat, trimmed to 1/8" fat, all grades, cooked, broiled
27212500	Beef and noodles with soy-based sauce	6008	Soup, beef broth or bouillon canned, ready-to-serve
27213000	Beef and rice, no sauce	13893	Beef, round, top round steak, separable lean and fat, trimmed to 1/8" fat, all grades, cooked, broiled
27213100	Beef and rice with tomato-based sauce	13893	Beef, round, top round steak, separable lean and fat, trimmed to 1/8" fat, all grades, cooked, broiled
27213120	Porcupine balls with tomato-based sauce	23578	Beef, ground, 75% lean meat / 25% fat, patty, cooked, broiled
27213120	Porcupine balls with tomato-based sauce	23573	Beef, ground, 80% lean meat / 20% fat, patty, cooked, broiled
27213120	Porcupine balls with tomato-based sauce	23568	Beef, ground, 85% lean meat / 15% fat, patty, cooked, broiled
27213120	Porcupine balls with tomato-based sauce	23563	Beef, ground, 90% lean meat / 10% fat, patty, cooked, broiled
27213200	Beef and rice with gravy	13893	Beef, round, top round steak, separable lean and fat, trimmed to 1/8" fat, all grades, cooked, broiled
27213300	Beef and rice with cream sauce	13893	Beef, round, top round steak, separable lean and fat, trimmed to 1/8" fat, all grades, cooked, broiled
27213400	Beef and rice with mushroom sauce	13893	Beef, round, top round steak, separable lean and fat, trimmed to 1/8" fat, all grades, cooked, broiled
27213420	Porcupine balls with mushroom sauce	23578	Beef, ground, 75% lean meat / 25% fat, patty, cooked, broiled
27213420	Porcupine balls with mushroom sauce	23573	Beef, ground, 80% lean meat / 20% fat, patty, cooked, broiled
27213420	Porcupine balls with mushroom sauce	23568	Beef, ground, 85% lean meat / 15% fat, patty, cooked, broiled
27213420	Porcupine balls with mushroom sauce	23563	Beef, ground, 90% lean meat / 10% fat, patty, cooked, broiled
27213500	Beef and rice with soy-based sauce	13893	Beef, round, top round steak, separable lean and fat, trimmed to 1/8" fat, all grades, cooked, broiled
27213500	Beef and rice with soy-based sauce	6008	Soup, beef broth or bouillon canned, ready-to-serve
27213600	Beef and rice with cheese sauce	23578	Beef, ground, 75% lean meat / 25% fat, patty, cooked, broiled
27213600	Beef and rice with cheese sauce	23573	Beef, ground, 80% lean meat / 20% fat, patty, cooked, broiled
27213600	Beef and rice with cheese sauce	23568	Beef, ground, 85% lean meat / 15% fat, patty, cooked, broiled
27213600	Beef and rice with cheese sauce	23563	Beef, ground, 90% lean meat / 10% fat, patty, cooked, broiled
27214100	Meat loaf made with beef	23575	Beef, ground, 80% lean meat / 20% fat, crumbles, cooked, pan-browned
27214110	Meat loaf made with beef, with tomato-based sauce	23575	Beef, ground, 80% lean meat / 20% fat, crumbles, cooked, pan-browned
27214300	Beef wellington	13928	Beef, tenderloin, roast, separable lean and fat, trimmed to 1/8" fat, prime, cooked, roasted
27214500	Corned beef patty	22908	Beef, corned beef hash, with potato, canned
27214600	Creamed dried beef on toast	13350	Beef, cured, dried
27218110	Stuffed pot roast, with potatoes, Puerto Rican style	13864	Beef, round, full cut, separable lean and fat, trimmed to 1/8" fat, choice, raw
27218210	Beef stew with potatoes, Puerto Rican style	13864	Beef, round, full cut, separable lean and fat, trimmed to 1/8" fat, choice, raw
27218310	Stewed corned beef, Puerto Rican style	13348	Beef, cured, corned beef, canned
27221100	Stewed pig's feet, Puerto Rican style	7019	Chorizo, pork and beef
27243300	Chicken or turkey and rice with cream sauce	6075	Soup, beef broth or bouillon, powder, dry
27260010	Meat loaf, NS as to type of meat	23575	Beef, ground, 80% lean meat / 20% fat, crumbles, cooked, pan-browned
27260050	Meatballs, with breading, NS as to type of meat, with gravy	23575	Beef, ground, 80% lean meat / 20% fat, crumbles, cooked, pan-browned
27260050	Meatballs, with breading, NS as to type of meat, with gravy	6116	Gravy, beef, canned, ready-to-serve
27260080	Meat loaf made with beef and pork	23575	Beef, ground, 80% lean meat / 20% fat, crumbles, cooked, pan-browned
27260090	Meat loaf made with beef, veal and pork	23575	Beef, ground, 80% lean meat / 20% fat, crumbles, cooked, pan-browned
27260100	Meat loaf made with beef and pork, with tomato-based sauce	23575	Beef, ground, 80% lean meat / 20% fat, crumbles, cooked, pan-browned
27260110	Hash, NS as to type of meat	22908	Beef, corned beef hash, with potato, canned
27260500	Vienna sausages stewed with potatoes, Puerto Rican style	7083	Sausage, Vienna, canned, chicken, beef, pork
27260510	Liver dumpling	13326	Beef, variety meats and by-products, liver, cooked, braised
27261000	Breaded brains, Puerto Rican style	13320	Beef, variety meats and by-products, brain, cooked, simmered
27261500	Stewed, seasoned, ground beef and pork with potatoes, Mexican style	23572	Beef, ground, 80% lean meat / 20% fat, raw
27311110	Beef, potatoes, and vegetables including carrots, broccoli, and/or dark-green leafy; no sauce	13893	Beef, round, top round steak, separable lean and fat, trimmed to 1/8" fat, all grades, cooked, broiled
27311120	Beef, potatoes, and vegetables, excluding carrots, broccoli, and dark-green leafy; no sauce	13893	Beef, round, top round steak, separable lean and fat, trimmed to 1/8" fat, all grades, cooked, broiled
27311210	Corned beef, potatoes, and vegetables including carrots, broccoli, and/or dark-green leafy; no sauce	13347	Beef, cured, corned beef, brisket, cooked
27311220	Corned beef, potatoes, and vegetables excluding carrots, broccoli, and dark-green leafy; no sauce	13347	Beef, cured, corned beef, brisket, cooked
27311310	Beef stew with potatoes and vegetables including carrots, broccoli, and/or dark-green leafy; tomato-based sauce	23612	Beef, chuck, arm pot roast, separable lean only, trimmed to 1/8" fat, choice, raw
27311310	Beef stew with potatoes and vegetables including carrots, broccoli, and/or dark-green leafy; tomato-based sauce	22905	Beef stew, canned entree
27311320	Beef stew with potatoes and vegetables excluding carrots, broccoli, and dark-green leafy; tomato-based sauce	23612	Beef, chuck, arm pot roast, separable lean only, trimmed to 1/8" fat, choice, raw
27311410	Beef stew with potatoes and vegetables including carrots, broccoli, and/or dark-green leafy; gravy	23612	Beef, chuck, arm pot roast, separable lean only, trimmed to 1/8" fat, choice, raw
27311420	Beef stew with potatoes and vegetables excluding carrots, broccoli, and dark-green leafy; gravy	23612	Beef, chuck, arm pot roast, separable lean only, trimmed to 1/8" fat, choice, raw
27311510	Shepherd's pie with beef	23590	Beef, round, bottom round , roast, separable lean only, trimmed to 1/8" fat, select, cooked, roasted
27311510	Shepherd's pie with beef	6116	Gravy, beef, canned, ready-to-serve
27311600	Beef, potatoes, and vegetables including carrots, broccoli, and/or dark-green leafy; gravy	13893	Beef, round, top round steak, separable lean and fat, trimmed to 1/8" fat, all grades, cooked, broiled
27311605	Beef, potatoes, and vegetables excluding carrots, broccoli, and dark-green leafy; gravy	13893	Beef, round, top round steak, separable lean and fat, trimmed to 1/8" fat, all grades, cooked, broiled
27311610	Beef, potatoes, and vegetables including carrots, broccoli, and/or dark-green leafy; cream sauce, white sauce, or mushroom sauce	13893	Beef, round, top round steak, separable lean and fat, trimmed to 1/8" fat, all grades, cooked, broiled
27311620	Beef, potatoes, and vegetables excluding carrots, broccoli, and dark-green leafy; cream sauce, white sauce, or mushroom sauce	13893	Beef, round, top round steak, separable lean and fat, trimmed to 1/8" fat, all grades, cooked, broiled
27311625	Beef, potatoes, and vegetables including carrots, broccoli, and/or dark-green leafy; tomato-based sauce	13893	Beef, round, top round steak, separable lean and fat, trimmed to 1/8" fat, all grades, cooked, broiled
27311630	Beef, potatoes, and vegetables excluding carrots, broccoli, and dark-green leafy; tomato-based sauce	13893	Beef, round, top round steak, separable lean and fat, trimmed to 1/8" fat, all grades, cooked, broiled
27311635	Beef, potatoes, and vegetables including carrots, broccoli, and/or dark-green leafy; cheese sauce	13893	Beef, round, top round steak, separable lean and fat, trimmed to 1/8" fat, all grades, cooked, broiled
27311640	Beef, potatoes, and vegetables excluding carrots, broccoli, and dark-green leafy; cheese sauce	13893	Beef, round, top round steak, separable lean and fat, trimmed to 1/8" fat, all grades, cooked, broiled
27311645	Beef, potatoes, and vegetables including carrots, broccoli, and/or dark-green leafy; soy-based sauce	13893	Beef, round, top round steak, separable lean and fat, trimmed to 1/8" fat, all grades, cooked, broiled
27311645	Beef, potatoes, and vegetables including carrots, broccoli, and/or dark-green leafy; soy-based sauce	6008	Soup, beef broth or bouillon canned, ready-to-serve
27311650	Beef, potatoes, and vegetables excluding carrots, broccoli, and dark-green leafy; soy-based sauce	13893	Beef, round, top round steak, separable lean and fat, trimmed to 1/8" fat, all grades, cooked, broiled
27311650	Beef, potatoes, and vegetables excluding carrots, broccoli, and dark-green leafy; soy-based sauce	6008	Soup, beef broth or bouillon canned, ready-to-serve
27313010	Beef, noodles, and vegetables including carrots, broccoli, and/or dark-green leafy; no sauce	13893	Beef, round, top round steak, separable lean and fat, trimmed to 1/8" fat, all grades, cooked, broiled
27313020	Beef, noodles, and vegetables excluding carrots, broccoli, and dark-green leafy; no sauce	13893	Beef, round, top round steak, separable lean and fat, trimmed to 1/8" fat, all grades, cooked, broiled
27313110	Beef chow mein or chop suey with noodles	23348	Beef, round, top round roast, boneless, separable lean and fat, trimmed to 0" fat, all grades, cooked, roasted
27313150	Beef, noodles, and vegetables including carrots, broccoli, and/or dark-green leafy; soy-based sauce	13893	Beef, round, top round steak, separable lean and fat, trimmed to 1/8" fat, all grades, cooked, broiled
27313150	Beef, noodles, and vegetables including carrots, broccoli, and/or dark-green leafy; soy-based sauce	6008	Soup, beef broth or bouillon canned, ready-to-serve
27313160	Beef, noodles, and vegetables excluding carrots, broccoli, and dark-green leafy; soy-based sauce	13893	Beef, round, top round steak, separable lean and fat, trimmed to 1/8" fat, all grades, cooked, broiled
27313160	Beef, noodles, and vegetables excluding carrots, broccoli, and dark-green leafy; soy-based sauce	6008	Soup, beef broth or bouillon canned, ready-to-serve
27313210	Beef, noodles, and vegetables including carrots, broccoli, and/or dark-green leafy; tomato-based sauce	13893	Beef, round, top round steak, separable lean and fat, trimmed to 1/8" fat, all grades, cooked, broiled
27313220	Beef, noodles, and vegetables excluding carrots, broccoli, and dark-green leafy; tomato-based sauce	13893	Beef, round, top round steak, separable lean and fat, trimmed to 1/8" fat, all grades, cooked, broiled
27313310	Beef, noodles, and vegetables including carrots, broccoli, and/or dark-green leafy; mushroom sauce	13893	Beef, round, top round steak, separable lean and fat, trimmed to 1/8" fat, all grades, cooked, broiled
27313320	Beef, noodles, and vegetables excluding carrots, broccoli, and dark-green leafy; mushroom sauce	13893	Beef, round, top round steak, separable lean and fat, trimmed to 1/8" fat, all grades, cooked, broiled
27313410	Beef, noodles, and vegetables including carrots, broccoli, and/or dark-green leafy; gravy	13893	Beef, round, top round steak, separable lean and fat, trimmed to 1/8" fat, all grades, cooked, broiled
27313420	Beef, noodles, and vegetables excluding carrots, broccoli, and dark-green leafy; gravy	13893	Beef, round, top round steak, separable lean and fat, trimmed to 1/8" fat, all grades, cooked, broiled
27315010	Beef, rice, and vegetables including carrots, broccoli, and/or dark-green leafy; no sauce	13893	Beef, round, top round steak, separable lean and fat, trimmed to 1/8" fat, all grades, cooked, broiled
27315020	Beef, rice, and vegetables excluding carrots, broccoli, and dark-green leafy; no sauce	13893	Beef, round, top round steak, separable lean and fat, trimmed to 1/8" fat, all grades, cooked, broiled
27315210	Beef, rice, and vegetables including carrots, broccoli, and/or dark-green leafy; tomato-based sauce	13893	Beef, round, top round steak, separable lean and fat, trimmed to 1/8" fat, all grades, cooked, broiled
27315220	Beef, rice, and vegetables excluding carrots, broccoli, and/or dark-green leafy; tomato-based sauce	13893	Beef, round, top round steak, separable lean and fat, trimmed to 1/8" fat, all grades, cooked, broiled
27315250	Stuffed cabbage rolls with beef and rice	23578	Beef, ground, 75% lean meat / 25% fat, patty, cooked, broiled
27315250	Stuffed cabbage rolls with beef and rice	23573	Beef, ground, 80% lean meat / 20% fat, patty, cooked, broiled
27315250	Stuffed cabbage rolls with beef and rice	23568	Beef, ground, 85% lean meat / 15% fat, patty, cooked, broiled
27315250	Stuffed cabbage rolls with beef and rice	23563	Beef, ground, 90% lean meat / 10% fat, patty, cooked, broiled
27315270	Stuffed grape leaves with beef and rice	23567	Beef, ground, 85% lean meat / 15% fat, raw
27315270	Stuffed grape leaves with beef and rice	23572	Beef, ground, 80% lean meat / 20% fat, raw
27315270	Stuffed grape leaves with beef and rice	23577	Beef, ground, 75% lean meat / 25% fat, raw
27315270	Stuffed grape leaves with beef and rice	23562	Beef, ground, 90% lean meat / 10% fat, raw
27315270	Stuffed grape leaves with beef and rice	23557	Beef, ground, 95% lean meat / 5% fat, raw
27315310	Beef, rice, and vegetables including carrots, broccoli, and/or dark-green leafy; mushroom sauce	13893	Beef, round, top round steak, separable lean and fat, trimmed to 1/8" fat, all grades, cooked, broiled
27315320	Beef, rice, and vegetables excluding carrots, broccoli, and dark-green leafy; mushroom sauce	13893	Beef, round, top round steak, separable lean and fat, trimmed to 1/8" fat, all grades, cooked, broiled
27315330	Beef, rice, and vegetables including carrots, broccoli, and/or dark-green leafy; cheese sauce	13893	Beef, round, top round steak, separable lean and fat, trimmed to 1/8" fat, all grades, cooked, broiled
27315340	Beef, rice, and vegetables excluding carrots, broccoli, and dark-green leafy; cheese sauce	13893	Beef, round, top round steak, separable lean and fat, trimmed to 1/8" fat, all grades, cooked, broiled
27315410	Beef, rice, and vegetables including carrots, broccoli, and/or dark-green leafy; gravy	13893	Beef, round, top round steak, separable lean and fat, trimmed to 1/8" fat, all grades, cooked, broiled
27315420	Beef, rice, and vegetables excluding carrots, broccoli, and dark-green leafy; gravy	13893	Beef, round, top round steak, separable lean and fat, trimmed to 1/8" fat, all grades, cooked, broiled
27315510	Beef, rice, and vegetables including carrots, broccoli, and/or dark-green leafy; soy-based sauce	13893	Beef, round, top round steak, separable lean and fat, trimmed to 1/8" fat, all grades, cooked, broiled
27315510	Beef, rice, and vegetables including carrots, broccoli, and/or dark-green leafy; soy-based sauce	6008	Soup, beef broth or bouillon canned, ready-to-serve
27315520	Beef, rice, and vegetables excluding carrots, broccoli, and dark-green leafy; soy-based sauce	13893	Beef, round, top round steak, separable lean and fat, trimmed to 1/8" fat, all grades, cooked, broiled
27315520	Beef, rice, and vegetables excluding carrots, broccoli, and dark-green leafy; soy-based sauce	6008	Soup, beef broth or bouillon canned, ready-to-serve
27317010	Beef pot pie	13865	Beef, round, full cut, separable lean and fat, trimmed to 1/8" fat, choice, cooked, broiled
27317010	Beef pot pie	6475	Soup, beef broth or bouillon, powder, prepared with water
27317100	Beef, dumplings, and vegetables including carrots, broccoli, and/or dark-green leafy; gravy	13893	Beef, round, top round steak, separable lean and fat, trimmed to 1/8" fat, all grades, cooked, broiled
27317110	Beef, dumplings, and vegetables excluding carrots, broccoli, and dark-green leafy; gravy	13893	Beef, round, top round steak, separable lean and fat, trimmed to 1/8" fat, all grades, cooked, broiled
27319010	Stuffed green pepper, Puerto Rican style	23567	Beef, ground, 85% lean meat / 15% fat, raw
27319010	Stuffed green pepper, Puerto Rican style	23572	Beef, ground, 80% lean meat / 20% fat, raw
27319010	Stuffed green pepper, Puerto Rican style	23577	Beef, ground, 75% lean meat / 25% fat, raw
27319010	Stuffed green pepper, Puerto Rican style	23562	Beef, ground, 90% lean meat / 10% fat, raw
27319010	Stuffed green pepper, Puerto Rican style	23557	Beef, ground, 95% lean meat / 5% fat, raw
27320020	Ham pot pie	6008	Soup, beef broth or bouillon canned, ready-to-serve
27320320	Pork, rice, and vegetables including carrots, broccoli, and/or dark-green leafy; soy-based sauce	6008	Soup, beef broth or bouillon canned, ready-to-serve
27320330	Pork, rice, and vegetables excluding carrots, broccoli, and dark-green leafy; soy-based sauce	6008	Soup, beef broth or bouillon canned, ready-to-serve
27330010	Shepherd's pie with lamb	6116	Gravy, beef, canned, ready-to-serve
27330030	Lamb or mutton stew with potatoes and vegetables including carrots, broccoli, and/or dark-green leafy; gravy	6116	Gravy, beef, canned, ready-to-serve
27330110	Lamb or mutton stew with potatoes and vegetables excluding carrots, broccoli, and dark-green leafy; gravy	6116	Gravy, beef, canned, ready-to-serve
27350020	Paella with seafood	7072	Salami, dry or hard, pork, beef
27360000	Stew, NFS	23612	Beef, chuck, arm pot roast, separable lean only, trimmed to 1/8" fat, choice, raw
27360000	Stew, NFS	22905	Beef stew, canned entree
27360010	Goulash, NFS	13893	Beef, round, top round steak, separable lean and fat, trimmed to 1/8" fat, all grades, cooked, broiled
27360090	Paella, NFS	7072	Salami, dry or hard, pork, beef
27360120	Chow mein or chop suey, various types of meat, with noodles	23348	Beef, round, top round roast, boneless, separable lean and fat, trimmed to 0" fat, all grades, cooked, roasted
27361010	Stewed variety meats, mostly liver, Puerto Rican style	13326	Beef, variety meats and by-products, liver, cooked, braised
27362000	Stewed tripe, with potatoes, Puerto Rican style	13341	Beef, variety meats and by-products, tripe, raw
27363100	Jambalaya with meat and rice	7019	Chorizo, pork and beef
27410210	Beef and vegetables including carrots, broccoli, and/or dark-green leafy; no potatoes, no sauce	13893	Beef, round, top round steak, separable lean and fat, trimmed to 1/8" fat, all grades, cooked, broiled
27410220	Beef and vegetables excluding carrots, broccoli, and dark-green leafy; no potatoes, no sauce	13893	Beef, round, top round steak, separable lean and fat, trimmed to 1/8" fat, all grades, cooked, broiled
27410250	Beef shish kabob with vegetables, excluding potatoes	13893	Beef, round, top round steak, separable lean and fat, trimmed to 1/8" fat, all grades, cooked, broiled
27411100	Beef with vegetables including carrots, broccoli, and/or dark-green leafy; no potatoes, tomato-based sauce	13893	Beef, round, top round steak, separable lean and fat, trimmed to 1/8" fat, all grades, cooked, broiled
27411120	Swiss steak	13864	Beef, round, full cut, separable lean and fat, trimmed to 1/8" fat, choice, raw
27411150	Beef rolls, stuffed with vegetables or meat mixture, tomato-based sauce	13865	Beef, round, full cut, separable lean and fat, trimmed to 1/8" fat, choice, cooked, broiled
27411200	Beef with vegetables excluding carrots, broccoli, and dark-green leafy; no potatoes, tomato-based sauce	13893	Beef, round, top round steak, separable lean and fat, trimmed to 1/8" fat, all grades, cooked, broiled
27414100	Beef with vegetables including carrots, broccoli, and/or dark-green leafy; no potatoes, mushroom sauce	13893	Beef, round, top round steak, separable lean and fat, trimmed to 1/8" fat, all grades, cooked, broiled
27414200	Beef with vegetables excluding carrots, broccoli, and dark-green leafy; no potatoes, mushroom sauce	13893	Beef, round, top round steak, separable lean and fat, trimmed to 1/8" fat, all grades, cooked, broiled
27415100	Beef and vegetables including carrots, broccoli, and/or dark-green leafy; no potatoes, soy-based sauce	13893	Beef, round, top round steak, separable lean and fat, trimmed to 1/8" fat, all grades, cooked, broiled
27415100	Beef and vegetables including carrots, broccoli, and/or dark-green leafy; no potatoes, soy-based sauce	6008	Soup, beef broth or bouillon canned, ready-to-serve
27415110	Beef and broccoli	23612	Beef, chuck, arm pot roast, separable lean only, trimmed to 1/8" fat, choice, raw
27415120	Beef, tofu, and vegetables including carrots, broccoli, and/or dark-green leafy; no potatoes, soy-based sauce	13893	Beef, round, top round steak, separable lean and fat, trimmed to 1/8" fat, all grades, cooked, broiled
27415120	Beef, tofu, and vegetables including carrots, broccoli, and/or dark-green leafy; no potatoes, soy-based sauce	6008	Soup, beef broth or bouillon canned, ready-to-serve
27415130	Szechuan beef	36603	Restaurant, Chinese, beef and vegetables
27415140	Hunan beef	36603	Restaurant, Chinese, beef and vegetables
27415150	Beef chow mein or chop suey, no noodles	23348	Beef, round, top round roast, boneless, separable lean and fat, trimmed to 0" fat, all grades, cooked, roasted
27415170	Kung Pao beef	13893	Beef, round, top round steak, separable lean and fat, trimmed to 1/8" fat, all grades, cooked, broiled
27415200	Beef and vegetables excluding carrots, broccoli, and dark-green leafy; no potatoes, soy-based sauce	13893	Beef, round, top round steak, separable lean and fat, trimmed to 1/8" fat, all grades, cooked, broiled
27415200	Beef and vegetables excluding carrots, broccoli, and dark-green leafy; no potatoes, soy-based sauce	6008	Soup, beef broth or bouillon canned, ready-to-serve
27415220	Beef, tofu, and vegetables excluding carrots, broccoli, and dark-green leafy; no potatoes, soy-based sauce	13893	Beef, round, top round steak, separable lean and fat, trimmed to 1/8" fat, all grades, cooked, broiled
27415220	Beef, tofu, and vegetables excluding carrots, broccoli, and dark-green leafy; no potatoes, soy-based sauce	6008	Soup, beef broth or bouillon canned, ready-to-serve
27416100	Beef and vegetables, Hawaiian style	13068	Beef, flank, steak, separable lean only, trimmed to 0" fat, choice, raw
27416150	Pepper steak	13893	Beef, round, top round steak, separable lean and fat, trimmed to 1/8" fat, all grades, cooked, broiled
27416150	Pepper steak	6008	Soup, beef broth or bouillon canned, ready-to-serve
27416200	Beef, ground, with egg and onion	23578	Beef, ground, 75% lean meat / 25% fat, patty, cooked, broiled
27416200	Beef, ground, with egg and onion	23573	Beef, ground, 80% lean meat / 20% fat, patty, cooked, broiled
27416200	Beef, ground, with egg and onion	23568	Beef, ground, 85% lean meat / 15% fat, patty, cooked, broiled
27416200	Beef, ground, with egg and onion	23563	Beef, ground, 90% lean meat / 10% fat, patty, cooked, broiled
27416250	Beef salad	23602	Beef, chuck, arm pot roast, separable lean only, trimmed to 1/8" fat, all grades, cooked, braised
27416300	Beef taco filling: beef, cheese, tomato, taco sauce	23580	Beef, ground, 75% lean meat / 25% fat, crumbles, cooked, pan-browned
27416400	Stir fried beef and vegetables in soy sauce	23588	Beef, top sirloin, steak, separable lean only, trimmed to 1/8" fat, select, cooked, broiled
27416400	Stir fried beef and vegetables in soy sauce	6475	Soup, beef broth or bouillon, powder, prepared with water
27416400	Stir fried beef and vegetables in soy sauce	4001	Fat, beef tallow
27416450	Beef and vegetables including carrots, broccoli, and/or dark-green leafy; no potatoes, gravy	13893	Beef, round, top round steak, separable lean and fat, trimmed to 1/8" fat, all grades, cooked, broiled
27416500	Beef and vegetables excluding carrots, broccoli, and dark-green leafy; no potatoes, gravy	13893	Beef, round, top round steak, separable lean and fat, trimmed to 1/8" fat, all grades, cooked, broiled
27418110	Seasoned shredded soup meat	13069	Beef, flank, steak, separable lean only, trimmed to 0" fat, choice, cooked, braised
27418210	Beef stew with vegetables excluding potatoes, Puerto Rican style	13864	Beef, round, full cut, separable lean and fat, trimmed to 1/8" fat, choice, raw
27418310	Corned beef with tomato sauce and onion, Puerto Rican style	13348	Beef, cured, corned beef, canned
27418410	Beef steak with onions, Puerto Rican style	13864	Beef, round, full cut, separable lean and fat, trimmed to 1/8" fat, choice, raw
27420040	Frankfurters or hot dogs and sauerkraut	7022	Frankfurter, beef, unheated
27420100	Pork, tofu, and vegetables including carrots, broccoli, and/or dark-green leafy; no potatoes, soy-base sauce	6008	Soup, beef broth or bouillon canned, ready-to-serve
27420120	Pork and watercress with soy-based sauce	6008	Soup, beef broth or bouillon canned, ready-to-serve
27420170	Pork and onions with soy-based sauce	6008	Soup, beef broth or bouillon canned, ready-to-serve
27420370	Pork, tofu, and vegetables, excluding carrots, broccoli, and dark-green leafy; no potatoes, soy-based sauce	6008	Soup, beef broth or bouillon canned, ready-to-serve
27420500	Pork and vegetables including carrots, broccoli, and/or dark-green leafy; no potatoes, soy-based sauce	6008	Soup, beef broth or bouillon canned, ready-to-serve
27420510	Pork and vegetables excluding carrots, broccoli, and dark- green leafy; no potatoes, soy-based sauce	6008	Soup, beef broth or bouillon canned, ready-to-serve
27430400	Lamb or mutton stew with vegetables including carrots, broccoli, and/or dark-green leafy; no potatoes, gravy	6116	Gravy, beef, canned, ready-to-serve
27430410	Lamb or mutton stew with vegetables excluding carrots, broccoli, and dark-green leafy; no potatoes, gravy	6116	Gravy, beef, canned, ready-to-serve
27460510	Antipasto with ham, fish, cheese, vegetables	7069	Salami, cooked, beef and pork
27460750	Liver, beef or calves, and onions	13327	Beef, variety meats and by-products, liver, cooked, pan-fried
27500050	Sandwich, NFS	7008	Bologna, beef and pork
27500100	Meat sandwich, NFS	7008	Bologna, beef and pork
27510000	Beef sandwich, NFS	21125	Fast foods, submarine sandwich, roast beef on white bread with lettuce and tomato
27510110	Beef barbecue sandwich or Sloppy Joe, on bun	23580	Beef, ground, 75% lean meat / 25% fat, crumbles, cooked, pan-browned
27510130	Beef barbecue submarine sandwich, on bun	13893	Beef, round, top round steak, separable lean and fat, trimmed to 1/8" fat, all grades, cooked, broiled
27510140	Cheeseburger, 1 miniature patty, plain, on miniature bun, from fast food / restaurant	13317	Beef, ground, patties, frozen, cooked, broiled
27510145	Cheeseburger, 1 miniature patty, with condiments, on miniature bun, from fast food / restaurant	13317	Beef, ground, patties, frozen, cooked, broiled
27510150	Cheeseburger, 1 miniature patty, on miniature bun, from school	23563	Beef, ground, 90% lean meat / 10% fat, patty, cooked, broiled
27510155	Cheeseburger, NFS	23578	Beef, ground, 75% lean meat / 25% fat, patty, cooked, broiled
27510155	Cheeseburger, NFS	23573	Beef, ground, 80% lean meat / 20% fat, patty, cooked, broiled
27510171	Cheeseburger, 1 small patty, with condiments, on bun, from fast food / restaurant (Burger King WHOPPER Jr. with cheese)	13317	Beef, ground, patties, frozen, cooked, broiled
27510175	Cheeseburger, 1 small patty, with condiments, on bun, from fast food / restaurant (Wendy's Jr. Cheeseburger Deluxe)	13317	Beef, ground, patties, frozen, cooked, broiled
27510190	Cheeseburger on bun, from school	23563	Beef, ground, 90% lean meat / 10% fat, patty, cooked, broiled
27510195	Cheeseburger, 1 small patty, plain, on white bun	23578	Beef, ground, 75% lean meat / 25% fat, patty, cooked, broiled
27510195	Cheeseburger, 1 small patty, plain, on white bun	23573	Beef, ground, 80% lean meat / 20% fat, patty, cooked, broiled
27510196	Cheeseburger, 1 small patty, plain, on wheat bun	23578	Beef, ground, 75% lean meat / 25% fat, patty, cooked, broiled
27510196	Cheeseburger, 1 small patty, plain, on wheat bun	23573	Beef, ground, 80% lean meat / 20% fat, patty, cooked, broiled
27510205	Cheeseburger, 1 small patty, with condiments, on white bun	23578	Beef, ground, 75% lean meat / 25% fat, patty, cooked, broiled
27510205	Cheeseburger, 1 small patty, with condiments, on white bun	23573	Beef, ground, 80% lean meat / 20% fat, patty, cooked, broiled
27510206	Cheeseburger, 1 small patty, with condiments, on wheat bun	23578	Beef, ground, 75% lean meat / 25% fat, patty, cooked, broiled
27510206	Cheeseburger, 1 small patty, with condiments, on wheat bun	23573	Beef, ground, 80% lean meat / 20% fat, patty, cooked, broiled
27510207	Cheeseburger, 1 small patty, with condiments, on whole wheat bun	23578	Beef, ground, 75% lean meat / 25% fat, patty, cooked, broiled
27510207	Cheeseburger, 1 small patty, with condiments, on whole wheat bun	23573	Beef, ground, 80% lean meat / 20% fat, patty, cooked, broiled
27510241	Cheeseburger, 1 medium patty, plain, on white bun	23578	Beef, ground, 75% lean meat / 25% fat, patty, cooked, broiled
27510241	Cheeseburger, 1 medium patty, plain, on white bun	23573	Beef, ground, 80% lean meat / 20% fat, patty, cooked, broiled
27510242	Cheeseburger, 1 medium patty, plain, on wheat bun	23578	Beef, ground, 75% lean meat / 25% fat, patty, cooked, broiled
27510242	Cheeseburger, 1 medium patty, plain, on wheat bun	23573	Beef, ground, 80% lean meat / 20% fat, patty, cooked, broiled
27510243	Cheeseburger, 1 medium patty, plain, on whole wheat bun	23578	Beef, ground, 75% lean meat / 25% fat, patty, cooked, broiled
27510243	Cheeseburger, 1 medium patty, plain, on whole wheat bun	23573	Beef, ground, 80% lean meat / 20% fat, patty, cooked, broiled
27510251	Cheeseburger, 1 medium patty, with condiments, on white bun	23578	Beef, ground, 75% lean meat / 25% fat, patty, cooked, broiled
27510251	Cheeseburger, 1 medium patty, with condiments, on white bun	23573	Beef, ground, 80% lean meat / 20% fat, patty, cooked, broiled
27510252	Cheeseburger, 1 medium patty, with condiments, on wheat bun	23578	Beef, ground, 75% lean meat / 25% fat, patty, cooked, broiled
27510252	Cheeseburger, 1 medium patty, with condiments, on wheat bun	23573	Beef, ground, 80% lean meat / 20% fat, patty, cooked, broiled
27510253	Cheeseburger, 1 medium patty, with condiments, on whole wheat bun	23578	Beef, ground, 75% lean meat / 25% fat, patty, cooked, broiled
27510253	Cheeseburger, 1 medium patty, with condiments, on whole wheat bun	23573	Beef, ground, 80% lean meat / 20% fat, patty, cooked, broiled
27510261	Cheeseburger, 1 large patty, plain, on bun, from fast food / restaurant	13317	Beef, ground, patties, frozen, cooked, broiled
27510266	Cheeseburger, 1 large patty, with condiments, on bun, from fast food / restaurant	13317	Beef, ground, patties, frozen, cooked, broiled
27510331	Bacon cheeseburger, 1 medium patty, plain, on white bun	23578	Beef, ground, 75% lean meat / 25% fat, patty, cooked, broiled
27510331	Bacon cheeseburger, 1 medium patty, plain, on white bun	23573	Beef, ground, 80% lean meat / 20% fat, patty, cooked, broiled
27510341	Bacon cheeseburger, 1 medium patty, with condiments, on white bun	23578	Beef, ground, 75% lean meat / 25% fat, patty, cooked, broiled
27510341	Bacon cheeseburger, 1 medium patty, with condiments, on white bun	23573	Beef, ground, 80% lean meat / 20% fat, patty, cooked, broiled
27510342	Bacon cheeseburger, 1 medium patty, with condiments, on wheat bun	23578	Beef, ground, 75% lean meat / 25% fat, patty, cooked, broiled
27510342	Bacon cheeseburger, 1 medium patty, with condiments, on wheat bun	23573	Beef, ground, 80% lean meat / 20% fat, patty, cooked, broiled
27510343	Bacon cheeseburger, 1 medium patty, with condiments, on whole wheat bun	23578	Beef, ground, 75% lean meat / 25% fat, patty, cooked, broiled
27510343	Bacon cheeseburger, 1 medium patty, with condiments, on whole wheat bun	23573	Beef, ground, 80% lean meat / 20% fat, patty, cooked, broiled
27510346	Bacon cheeseburger, 1 large patty, with condiments, on bun, from fast food / restaurant	13317	Beef, ground, patties, frozen, cooked, broiled
27510371	Double cheeseburger, 2 small patties, plain, on bun, from fast food / restaurant	13317	Beef, ground, patties, frozen, cooked, broiled
27510401	Double cheeseburger, 2 medium patties, plain, on bun, from fast food / restaurant	13317	Beef, ground, patties, frozen, cooked, broiled
27510431	Double bacon cheeseburger, 2 small patties, with condiments, on bun, from fast food / restaurant (Burger King Bacon Double Cheeseburger)	13317	Beef, ground, patties, frozen, cooked, broiled
27510446	Double bacon cheeseburger, 2 medium patties, plain, on bun, from fast food / restaurant	13317	Beef, ground, patties, frozen, cooked, broiled
27510451	Double bacon cheeseburger, 2 medium patties, with condiments, on bun, from fast food / restaurant	13317	Beef, ground, patties, frozen, cooked, broiled
27510465	Double bacon cheeseburger, 2 medium patties, with condiments, on bun, from fast food / restaurant (Wendy's Baconator)	13317	Beef, ground, patties, frozen, cooked, broiled
27510486	Triple cheeseburger, 3 medium patties, with condiments, on bun, from fast food / restaurant	13317	Beef, ground, patties, frozen, cooked, broiled
27510501	Hamburger, 1 miniature patty, plain, on miniature bun, from fast food / restaurant	13317	Beef, ground, patties, frozen, cooked, broiled
27510506	Hamburger, 1 miniature patty, with condiments, on miniature bun, from fast food / restaurant	13317	Beef, ground, patties, frozen, cooked, broiled
27510511	Hamburger, 1 miniature patty, on miniature bun, from school	23563	Beef, ground, 90% lean meat / 10% fat, patty, cooked, broiled
27510521	Hamburger, NFS	23578	Beef, ground, 75% lean meat / 25% fat, patty, cooked, broiled
27510521	Hamburger, NFS	23573	Beef, ground, 80% lean meat / 20% fat, patty, cooked, broiled
27510552	Hamburger, 1 small patty, with condiments, on bun, from fast food / restaurant (Burger King WHOPPER Jr.)	13317	Beef, ground, patties, frozen, cooked, broiled
27510565	Hamburger, on bun, from school	23563	Beef, ground, 90% lean meat / 10% fat, patty, cooked, broiled
27510575	Hamburger, 1 small patty, plain, on white bun	23578	Beef, ground, 75% lean meat / 25% fat, patty, cooked, broiled
27510575	Hamburger, 1 small patty, plain, on white bun	23573	Beef, ground, 80% lean meat / 20% fat, patty, cooked, broiled
27510576	Hamburger, 1 small patty, plain, on wheat bun	23578	Beef, ground, 75% lean meat / 25% fat, patty, cooked, broiled
27510576	Hamburger, 1 small patty, plain, on wheat bun	23573	Beef, ground, 80% lean meat / 20% fat, patty, cooked, broiled
27510577	Hamburger, 1 small patty, plain, on whole wheat bun	23578	Beef, ground, 75% lean meat / 25% fat, patty, cooked, broiled
27510577	Hamburger, 1 small patty, plain, on whole wheat bun	23573	Beef, ground, 80% lean meat / 20% fat, patty, cooked, broiled
27510585	Hamburger, 1 small patty, with condiments, on white bun	23578	Beef, ground, 75% lean meat / 25% fat, patty, cooked, broiled
27510585	Hamburger, 1 small patty, with condiments, on white bun	23573	Beef, ground, 80% lean meat / 20% fat, patty, cooked, broiled
27510587	Hamburger, 1 small patty, with condiments, on whole wheat bun	23578	Beef, ground, 75% lean meat / 25% fat, patty, cooked, broiled
27510587	Hamburger, 1 small patty, with condiments, on whole wheat bun	23573	Beef, ground, 80% lean meat / 20% fat, patty, cooked, broiled
27510631	Hamburger, 1 medium patty, plain, on white bun	23578	Beef, ground, 75% lean meat / 25% fat, patty, cooked, broiled
27510631	Hamburger, 1 medium patty, plain, on white bun	23573	Beef, ground, 80% lean meat / 20% fat, patty, cooked, broiled
27510632	Hamburger, 1 medium patty, plain, on wheat bun	23578	Beef, ground, 75% lean meat / 25% fat, patty, cooked, broiled
27510632	Hamburger, 1 medium patty, plain, on wheat bun	23573	Beef, ground, 80% lean meat / 20% fat, patty, cooked, broiled
27510633	Hamburger, 1 medium patty, plain, on whole wheat bun	23578	Beef, ground, 75% lean meat / 25% fat, patty, cooked, broiled
27510633	Hamburger, 1 medium patty, plain, on whole wheat bun	23573	Beef, ground, 80% lean meat / 20% fat, patty, cooked, broiled
27510641	Hamburger, 1 medium patty, with condiments, on white bun	23578	Beef, ground, 75% lean meat / 25% fat, patty, cooked, broiled
27510641	Hamburger, 1 medium patty, with condiments, on white bun	23573	Beef, ground, 80% lean meat / 20% fat, patty, cooked, broiled
27510642	Hamburger, 1 medium patty, with condiments, on wheat bun	23578	Beef, ground, 75% lean meat / 25% fat, patty, cooked, broiled
27510642	Hamburger, 1 medium patty, with condiments, on wheat bun	23573	Beef, ground, 80% lean meat / 20% fat, patty, cooked, broiled
27510643	Hamburger, 1 medium patty, with condiments, on whole wheat bun	23578	Beef, ground, 75% lean meat / 25% fat, patty, cooked, broiled
27510643	Hamburger, 1 medium patty, with condiments, on whole wheat bun	23573	Beef, ground, 80% lean meat / 20% fat, patty, cooked, broiled
27510661	Double hamburger, 2 small patties, plain, on bun, from fast food / restaurant	13317	Beef, ground, patties, frozen, cooked, broiled
27510667	Double hamburger, 2 small patties, with condiments, on bun, from fast food / restaurant	13317	Beef, ground, patties, frozen, cooked, broiled
27510671	Double hamburger, 2 medium patties, plain, on bun, from fast food / restaurant	13317	Beef, ground, patties, frozen, cooked, broiled
27510705	Chiliburger, with or without cheese, on bun	13317	Beef, ground, patties, frozen, cooked, broiled
27510910	Corned beef sandwich	13348	Beef, cured, corned beef, canned
27510950	Reuben sandwich, corned beef sandwich with sauerkraut and cheese, with spread	13347	Beef, cured, corned beef, brisket, cooked
27511010	Pastrami sandwich	13355	Beef, cured, pastrami
27513010	Roast beef sandwich	21121	Fast foods, roast beef sandwich, plain
27513020	Roast beef sandwich, with gravy	13829	Beef, rib, whole (ribs 6-12), separable lean and fat, trimmed to 1/8" fat, choice, cooked, roasted
27513020	Roast beef sandwich, with gravy	6116	Gravy, beef, canned, ready-to-serve
27513040	Roast beef submarine sandwich, with lettuce, tomato and spread	21125	Fast foods, submarine sandwich, roast beef on white bread with lettuce and tomato
27513041	Roast beef submarine sandwich, with cheese, lettuce, tomato and spread	21125	Fast foods, submarine sandwich, roast beef on white bread with lettuce and tomato
27513050	Roast beef sandwich with cheese	13829	Beef, rib, whole (ribs 6-12), separable lean and fat, trimmed to 1/8" fat, choice, cooked, roasted
27513060	Roast beef sandwich with bacon and cheese sauce	13829	Beef, rib, whole (ribs 6-12), separable lean and fat, trimmed to 1/8" fat, choice, cooked, roasted
27513070	Roast beef submarine sandwich, on roll, au jus	13829	Beef, rib, whole (ribs 6-12), separable lean and fat, trimmed to 1/8" fat, choice, cooked, roasted
27513070	Roast beef submarine sandwich, on roll, au jus	6008	Soup, beef broth or bouillon canned, ready-to-serve
27515000	Steak submarine sandwich with lettuce and tomato	13888	Beef, round, tip round, roast, separable lean and fat, trimmed to 1/8" fat, select, cooked, roasted
27515010	Steak sandwich, plain, on roll	13888	Beef, round, tip round, roast, separable lean and fat, trimmed to 1/8" fat, select, cooked, roasted
27515030	Steak and cheese sandwich, plain, on roll	13888	Beef, round, tip round, roast, separable lean and fat, trimmed to 1/8" fat, select, cooked, roasted
27515040	Steak and cheese submarine sandwich, plain, on roll	13888	Beef, round, tip round, roast, separable lean and fat, trimmed to 1/8" fat, select, cooked, roasted
27515050	Fajita-style beef sandwich with cheese, on pita bread, with lettuce and tomato	13864	Beef, round, full cut, separable lean and fat, trimmed to 1/8" fat, choice, raw
27515070	Steak and cheese submarine sandwich, with fried peppers and onions, on roll	13888	Beef, round, tip round, roast, separable lean and fat, trimmed to 1/8" fat, select, cooked, roasted
27515080	Steak sandwich, plain, on biscuit	23610	Beef, top sirloin, steak, separable lean only, trimmed to 1/8" fat, all grades, cooked, broiled
27516010	Gyro sandwich (pita bread, beef, lamb, onion, condiments), with tomato and spread	23588	Beef, top sirloin, steak, separable lean only, trimmed to 1/8" fat, select, cooked, broiled
27517000	Wrap sandwich filled with beef patty, cheese and spread and/or sauce	13317	Beef, ground, patties, frozen, cooked, broiled
27541000	Turkey, ham, and roast beef club sandwich, with lettuce, tomato and spread	13829	Beef, rib, whole (ribs 6-12), separable lean and fat, trimmed to 1/8" fat, choice, cooked, roasted
27541001	Turkey, ham, and roast beef club sandwich with cheese, lettuce, tomato, and spread	21153	Fast foods, submarine sandwich, turkey, roast beef and ham on white bread with lettuce and tomato
27560110	Bologna sandwich, with spread	7008	Bologna, beef and pork
27560120	Bologna and cheese sandwich, with spread	7008	Bologna, beef and pork
27560350	Pig in a blanket, frankfurter or hot dog wrapped in dough	7022	Frankfurter, beef, unheated
27560410	Puerto Rican sandwich	7050	Mortadella, beef, pork
27560500	Pepperoni and salami submarine sandwich, with lettuce, tomato and spread	7057	Pepperoni, beef and pork, sliced
27560500	Pepperoni and salami submarine sandwich, with lettuce, tomato and spread	7069	Salami, cooked, beef and pork
27560510	Salami sandwich, with spread	7069	Salami, cooked, beef and pork
27563010	Meat spread or potted meat sandwich	7073	Sandwich spread, pork, beef
27564000	Frankfurter or hot dog sandwich, NFS, plain, on white bun	7022	Frankfurter, beef, unheated
27564001	Frankfurter or hot dog sandwich, NFS, plain, on wheat bun	7022	Frankfurter, beef, unheated
27564002	Frankfurter or hot dog sandwich, NFS, plain, on whole wheat bun	7022	Frankfurter, beef, unheated
27564003	Frankfurter or hot dog sandwich, NFS, plain, on whole grain white bun	7022	Frankfurter, beef, unheated
27564004	Frankfurter or hot dog sandwich, NFS, plain, on multigrain bun	7022	Frankfurter, beef, unheated
27564010	Frankfurter or hot dog sandwich, NFS, plain, on white bread	7022	Frankfurter, beef, unheated
27564020	Frankfurter or hot dog sandwich, NFS, plain, on wheat bread	7022	Frankfurter, beef, unheated
27564030	Frankfurter or hot dog sandwich, NFS, plain, on whole wheat bread	7022	Frankfurter, beef, unheated
27564040	Frankfurter or hot dog sandwich, NFS, plain, on whole grain white bread	7022	Frankfurter, beef, unheated
27564050	Frankfurter or hot dog sandwich, NFS, plain, on multigrain bread	7022	Frankfurter, beef, unheated
27564060	Frankfurter or hot dog sandwich, beef, plain, on white bun	7022	Frankfurter, beef, unheated
27564061	Frankfurter or hot dog sandwich, beef, plain, on wheat bun	7022	Frankfurter, beef, unheated
27564062	Frankfurter or hot dog sandwich, beef, plain, on whole wheat bun	7022	Frankfurter, beef, unheated
27564063	Frankfurter or hot dog sandwich, beef, plain, on whole grain white bun	7022	Frankfurter, beef, unheated
27564064	Frankfurter or hot dog sandwich, beef, plain, on multigrain bun	7022	Frankfurter, beef, unheated
27564070	Frankfurter or hot dog sandwich, beef, plain, on white bread	7022	Frankfurter, beef, unheated
27564080	Frankfurter or hot dog sandwich, beef, plain, on wheat bread	7022	Frankfurter, beef, unheated
27564090	Frankfurter or hot dog sandwich, beef, plain, on whole wheat bread	7022	Frankfurter, beef, unheated
27564100	Frankfurter or hot dog sandwich, beef, plain, on whole grain white bread	7022	Frankfurter, beef, unheated
27564110	Frankfurter or hot dog sandwich, beef, plain, on multigrain bread	7022	Frankfurter, beef, unheated
27564360	Frankfurter or hot dog sandwich, fat free, plain, on white bun	7905	Frankfurter, beef, pork, and turkey, fat free
27564361	Frankfurter or hot dog sandwich, fat free, plain, on wheat bun	7905	Frankfurter, beef, pork, and turkey, fat free
27564362	Frankfurter or hot dog sandwich, fat free, plain, on whole wheat bun	7905	Frankfurter, beef, pork, and turkey, fat free
27564363	Frankfurter or hot dog sandwich, fat free, plain, on whole grain white bun	7905	Frankfurter, beef, pork, and turkey, fat free
27564364	Frankfurter or hot dog sandwich, fat free, plain, on multigrain bun	7905	Frankfurter, beef, pork, and turkey, fat free
27564370	Frankfurter or hot dog sandwich, fat free, plain, on white bread	7905	Frankfurter, beef, pork, and turkey, fat free
27564380	Frankfurter or hot dog sandwich, fat free, plain, on wheat bread	7905	Frankfurter, beef, pork, and turkey, fat free
27564390	Frankfurter or hot dog sandwich, fat free, plain, on whole wheat bread	7905	Frankfurter, beef, pork, and turkey, fat free
27564400	Frankfurter or hot dog sandwich, fat free, plain, on whole grain white bread	7905	Frankfurter, beef, pork, and turkey, fat free
27564410	Frankfurter or hot dog sandwich, fat free, plain, on multigrain bread	7905	Frankfurter, beef, pork, and turkey, fat free
27564440	Frankfurter or hot dog sandwich, with chili, on white bun	7022	Frankfurter, beef, unheated
27564441	Frankfurter or hot dog sandwich, with chili, on wheat bun	7022	Frankfurter, beef, unheated
27564442	Frankfurter or hot dog sandwich, with chili, on whole wheat bun	7022	Frankfurter, beef, unheated
27564443	Frankfurter or hot dog sandwich, with chili, on whole grain white bun	7022	Frankfurter, beef, unheated
27564444	Frankfurter or hot dog sandwich, with chili, on multigrain bun	7022	Frankfurter, beef, unheated
27564450	Frankfurter or hot dog sandwich, with chili, on white bread	7022	Frankfurter, beef, unheated
27564460	Frankfurter or hot dog sandwich, with chili, on wheat bread	7022	Frankfurter, beef, unheated
27564470	Frankfurter or hot dog sandwich, with chili, on whole wheat bread	7022	Frankfurter, beef, unheated
27564480	Frankfurter or hot dog sandwich, with chili, on whole grain white bread	7022	Frankfurter, beef, unheated
27564490	Frankfurter or hot dog sandwich, with chili, on multigrain bread	7022	Frankfurter, beef, unheated
27564500	Frankfurter or hot dog sandwich, with meatless chili, on white bun	7022	Frankfurter, beef, unheated
27564501	Frankfurter or hot dog sandwich, with meatless chili, on wheat bun	7022	Frankfurter, beef, unheated
27564502	Frankfurter or hot dog sandwich, with meatless chili, on whole wheat bun	7022	Frankfurter, beef, unheated
27564503	Frankfurter or hot dog sandwich, with meatless chili, on whole grain white bun	7022	Frankfurter, beef, unheated
27564504	Frankfurter or hot dog sandwich, with meatless chili, on multigrain bun	7022	Frankfurter, beef, unheated
27564510	Frankfurter or hot dog sandwich, with meatless chili, on white bread	7022	Frankfurter, beef, unheated
27564520	Frankfurter or hot dog sandwich, with meatless chili, on wheat bread	7022	Frankfurter, beef, unheated
27564530	Frankfurter or hot dog sandwich, with meatless chili, on whole wheat bread	7022	Frankfurter, beef, unheated
27564540	Frankfurter or hot dog sandwich, with meatless chili, on whole grain white bread	7022	Frankfurter, beef, unheated
27564550	Frankfurter or hot dog sandwich, with meatless chili, on multigrain bread	7022	Frankfurter, beef, unheated
27601000	Beef stew, baby food, toddler	3052	Babyfood, dinner, beef stew, toddler
27610100	Beef and egg noodles, baby food, NS as to strained or junior	3047	Babyfood, dinner, beef noodle, strained
27610100	Beef and egg noodles, baby food, NS as to strained or junior	3287	Babyfood, dinner, beef noodle, junior
27610110	Beef and egg noodles, baby food, strained	3047	Babyfood, dinner, beef noodle, strained
27610120	Beef and egg noodles, baby food, junior	3287	Babyfood, dinner, beef noodle, junior
27610710	Beef with vegetables, baby food, strained	3055	Babyfood, dinner, beef with vegetables
27610730	Beef with vegetables, baby food, toddler	43417	Babyfood, meat, beef with vegetables, toddler
28101000	Frozen dinner, NFS	23578	Beef, ground, 75% lean meat / 25% fat, patty, cooked, broiled
28110000	Beef dinner, NFS, frozen meal	23578	Beef, ground, 75% lean meat / 25% fat, patty, cooked, broiled
28110150	Beef with vegetable, diet frozen meal	23580	Beef, ground, 75% lean meat / 25% fat, crumbles, cooked, pan-browned
28110220	Sirloin, chopped, with gravy, mashed potatoes, vegetable, frozen meal	13933	Beef, top sirloin, steak, separable lean and fat, trimmed to 1/8" fat, choice, cooked, pan-fried
28110250	Sirloin tips, with gravy, potatoes, vegetable, frozen meal	13933	Beef, top sirloin, steak, separable lean and fat, trimmed to 1/8" fat, choice, cooked, pan-fried
28110250	Sirloin tips, with gravy, potatoes, vegetable, frozen meal	4001	Fat, beef tallow
28110250	Sirloin tips, with gravy, potatoes, vegetable, frozen meal	6008	Soup, beef broth or bouillon canned, ready-to-serve
28110270	Sirloin beef, with gravy, potatoes, vegetable, frozen meal	23629	Beef, top sirloin, steak, separable lean only, trimmed to 1/8" fat, choice, cooked, broiled
28110270	Sirloin beef, with gravy, potatoes, vegetable, frozen meal	6116	Gravy, beef, canned, ready-to-serve
28110300	Salisbury steak dinner, NFS, frozen meal	23578	Beef, ground, 75% lean meat / 25% fat, patty, cooked, broiled
28110310	Salisbury steak with gravy, potatoes, vegetable, frozen meal	23578	Beef, ground, 75% lean meat / 25% fat, patty, cooked, broiled
28110330	Salisbury steak with gravy, whipped potatoes, vegetable, dessert, frozen meal	6008	Soup, beef broth or bouillon canned, ready-to-serve
28110330	Salisbury steak with gravy, whipped potatoes, vegetable, dessert, frozen meal	23578	Beef, ground, 75% lean meat / 25% fat, patty, cooked, broiled
28110340	Salisbury steak with gravy, potatoes, vegetable, soup or macaroni and cheese, dessert, frozen meal	23578	Beef, ground, 75% lean meat / 25% fat, patty, cooked, broiled
28110350	Salisbury steak with gravy, potatoes, vegetable, dessert, frozen meal	23578	Beef, ground, 75% lean meat / 25% fat, patty, cooked, broiled
28110350	Salisbury steak with gravy, potatoes, vegetable, dessert, frozen meal	6008	Soup, beef broth or bouillon canned, ready-to-serve
28110380	Salisbury steak with gravy, macaroni and cheese, frozen meal	23578	Beef, ground, 75% lean meat / 25% fat, patty, cooked, broiled
28110380	Salisbury steak with gravy, macaroni and cheese, frozen meal	6072	Soup, vegetable with beef broth, canned, condensed
28110390	Salisbury steak, potatoes, vegetable, dessert, diet frozen meal	23568	Beef, ground, 85% lean meat / 15% fat, patty, cooked, broiled
28110510	Beef, sliced, with gravy, potatoes, vegetable, frozen meal	13865	Beef, round, full cut, separable lean and fat, trimmed to 1/8" fat, choice, cooked, broiled
28110510	Beef, sliced, with gravy, potatoes, vegetable, frozen meal	6008	Soup, beef broth or bouillon canned, ready-to-serve
28110620	Beef short ribs, boneless, with barbecue sauce, potatoes, vegetable, frozen meal	13150	Beef, rib, shortribs, separable lean only, choice, cooked, braised
28110640	Meatballs, Swedish, in sauce, with noodles, frozen meal	23580	Beef, ground, 75% lean meat / 25% fat, crumbles, cooked, pan-browned
28110640	Meatballs, Swedish, in sauce, with noodles, frozen meal	6008	Soup, beef broth or bouillon canned, ready-to-serve
28110660	Meatballs, Swedish, in gravy, with noodles, diet frozen meal	23575	Beef, ground, 80% lean meat / 20% fat, crumbles, cooked, pan-browned
28113110	Salisbury steak, baked, with tomato sauce, vegetable, diet frozen meal	23568	Beef, ground, 85% lean meat / 15% fat, patty, cooked, broiled
28113140	Beef with spaetzle or rice, vegetable, frozen meal	13865	Beef, round, full cut, separable lean and fat, trimmed to 1/8" fat, choice, cooked, broiled
28113140	Beef with spaetzle or rice, vegetable, frozen meal	6008	Soup, beef broth or bouillon canned, ready-to-serve
28160300	Meat loaf dinner, NFS, frozen meal	23581	Beef, ground, 75% lean meat / 25% fat, loaf, cooked, baked
28160310	Meat loaf with potatoes, vegetable, frozen meal	23581	Beef, ground, 75% lean meat / 25% fat, loaf, cooked, baked
28160650	Stuffed green pepper, frozen meal	23580	Beef, ground, 75% lean meat / 25% fat, crumbles, cooked, pan-browned
28160710	Stuffed cabbage, with meat and tomato sauce, diet frozen meal	23580	Beef, ground, 75% lean meat / 25% fat, crumbles, cooked, pan-browned
28310110	Beef, broth, bouillon, or consomme	6008	Soup, beef broth or bouillon canned, ready-to-serve
28310150	Oxtail soup	13382	Beef, chuck, blade roast, separable lean only, trimmed to 0" fat, all grades, cooked, braised
28310160	Beef broth, with tomato, home recipe	6008	Soup, beef broth or bouillon canned, ready-to-serve
28310170	Beef broth, without tomato, home recipe	6170	Soup, stock, beef, home-prepared
28310230	Meatball soup, home recipe, Mexican style	23578	Beef, ground, 75% lean meat / 25% fat, patty, cooked, broiled
28310230	Meatball soup, home recipe, Mexican style	23573	Beef, ground, 80% lean meat / 20% fat, patty, cooked, broiled
28310230	Meatball soup, home recipe, Mexican style	23568	Beef, ground, 85% lean meat / 15% fat, patty, cooked, broiled
28310230	Meatball soup, home recipe, Mexican style	23563	Beef, ground, 90% lean meat / 10% fat, patty, cooked, broiled
28310230	Meatball soup, home recipe, Mexican style	6170	Soup, stock, beef, home-prepared
28310320	Beef noodle soup, Puerto Rican style	23612	Beef, chuck, arm pot roast, separable lean only, trimmed to 1/8" fat, choice, raw
28310330	Pho	13892	Beef, round, top round, separable lean and fat, trimmed to 1/8" fat, all grades, cooked, braised
28310330	Pho	6008	Soup, beef broth or bouillon canned, ready-to-serve
28310420	Beef and rice soup, Puerto Rican style	23612	Beef, chuck, arm pot roast, separable lean only, trimmed to 1/8" fat, choice, raw
28311010	Pepperpot soup	6170	Soup, stock, beef, home-prepared
28311010	Pepperpot soup	13341	Beef, variety meats and by-products, tripe, raw
28311020	Menudo soup, home recipe	13341	Beef, variety meats and by-products, tripe, raw
28311020	Menudo soup, home recipe	6170	Soup, stock, beef, home-prepared
28311030	Menudo soup, canned, prepared with water or ready-to-serve	13341	Beef, variety meats and by-products, tripe, raw
28315050	Beef vegetable soup with potato, pasta, or rice, chunky style, canned, or ready-to-serve	6749	Soup, beef and vegetables, canned, ready-to-serve
28315140	Beef vegetable soup, home recipe, Mexican style	23614	Beef, chuck, arm pot roast, separable lean only, trimmed to 1/8" fat, choice, cooked, braised
28315140	Beef vegetable soup, home recipe, Mexican style	6008	Soup, beef broth or bouillon canned, ready-to-serve
28315160	Italian Wedding Soup	23575	Beef, ground, 80% lean meat / 20% fat, crumbles, cooked, pan-browned
28317010	Beef stroganoff soup, chunky style, home recipe, canned or ready-to-serve	6980	Soup, beef stroganoff, canned, chunky style, ready-to-serve
28320160	Pork vegetable soup with potato, pasta, or rice, stew type, chunky style	6008	Soup, beef broth or bouillon canned, ready-to-serve
28320300	Pork with vegetable excluding carrots, broccoli and/or dark-green leafy; soup, Asian Style	6008	Soup, beef broth or bouillon canned, ready-to-serve
28340179	Beef broth, less or reduced sodium, canned or ready-to-serve	6188	Soup, beef broth, less/reduced sodium, ready to serve
28350120	Crab soup, tomato-base	6008	Soup, beef broth or bouillon canned, ready-to-serve
28350310	Turtle and vegetable soup	6008	Soup, beef broth or bouillon canned, ready-to-serve
28360100	Meat broth, Puerto Rican style	6008	Soup, beef broth or bouillon canned, ready-to-serve
28360210	Spanish vegetable soup, Puerto Rican style	23567	Beef, ground, 85% lean meat / 15% fat, raw
28360210	Spanish vegetable soup, Puerto Rican style	23572	Beef, ground, 80% lean meat / 20% fat, raw
28360210	Spanish vegetable soup, Puerto Rican style	23577	Beef, ground, 75% lean meat / 25% fat, raw
28360210	Spanish vegetable soup, Puerto Rican style	23562	Beef, ground, 90% lean meat / 10% fat, raw
28360210	Spanish vegetable soup, Puerto Rican style	23557	Beef, ground, 95% lean meat / 5% fat, raw
28500010	Gravy, meat or poultry, with wine	6116	Gravy, beef, canned, ready-to-serve
28500020	Gravy, meat, with fruit	6116	Gravy, beef, canned, ready-to-serve
28500040	Gravy, beef or meat	6116	Gravy, beef, canned, ready-to-serve
28500070	Gravy, beef or meat, home recipe	13020	Beef, retail cuts, separable fat, cooked
28500070	Gravy, beef or meat, home recipe	6008	Soup, beef broth or bouillon canned, ready-to-serve
28500080	Gravy, poultry, home recipe	13020	Beef, retail cuts, separable fat, cooked
28501010	Gravy, beef or meat, fat free	6958	Gravy, instant beef, dry
28510020	Gravy, meat-based, from Puerto-Rican style stuffed pot roast	4001	Fat, beef tallow
28510030	Gravy, meat-based, from Puerto-Rican style beef stew	4001	Fat, beef tallow
28520000	Gravy or sauce, made with soy sauce, stock or bouillon, cornstarch	6075	Soup, beef broth or bouillon, powder, dry
31105060	Egg, whole, fried with animal fat or meat drippings	13020	Beef, retail cuts, separable fat, cooked
32105240	Beef egg foo yung	13893	Beef, round, top round steak, separable lean and fat, trimmed to 1/8" fat, all grades, cooked, broiled
32105330	Scrambled eggs with jerked beef, Puerto Rican style	13350	Beef, cured, dried
32130040	Egg omelet or scrambled egg, made with animal fat or meat drippings	13020	Beef, retail cuts, separable fat, cooked
32130140	Egg omelet or scrambled egg, with cheese, made with animal fat or meat drippings	13020	Beef, retail cuts, separable fat, cooked
32130240	Egg omelet or scrambled egg, with meat, made with animal fat or meat drippings	13020	Beef, retail cuts, separable fat, cooked
32130340	Egg omelet or scrambled egg, with cheese and meat, made with animal fat or meat drippings	13020	Beef, retail cuts, separable fat, cooked
32202040	Egg, cheese, and beef on English Muffin	23573	Beef, ground, 80% lean meat / 20% fat, patty, cooked, broiled
32202130	Egg and steak on biscuit	23610	Beef, top sirloin, steak, separable lean only, trimmed to 1/8" fat, all grades, cooked, broiled
41101112	White beans, dry, cooked, made with animal fat or meat drippings	13020	Beef, retail cuts, separable fat, cooked
41102012	Black, brown, or Bayo beans, dry, cooked, made with animal fat or meat drippings	13020	Beef, retail cuts, separable fat, cooked
41102060	Black, brown, or Bayo beans, canned, drained, made with animal fat or meat drippings	13020	Beef, retail cuts, separable fat, cooked
41103012	Lima beans, dry, cooked, made with animal fat or meat drippings	13020	Beef, retail cuts, separable fat, cooked
41104012	Pinto, calico, or red Mexican beans, dry, cooked, made with animal fat or meat drippings	13020	Beef, retail cuts, separable fat, cooked
41104060	Pinto, calico, or red Mexican beans, canned, drained, made with animal fat or meat drippings	13020	Beef, retail cuts, separable fat, cooked
41106012	Red kidney beans, dry, cooked, made with animal fat or meat drippings	13020	Beef, retail cuts, separable fat, cooked
41106512	Yellow, canary, or Peruvian beans, dry, cooked, made with animal fat or meat drippings	13020	Beef, retail cuts, separable fat, cooked
41205012	Refried beans, made with animal fat or meat drippings	13020	Beef, retail cuts, separable fat, cooked
41207030	Beans, dry, cooked with ground beef	23578	Beef, ground, 75% lean meat / 25% fat, patty, cooked, broiled
41207030	Beans, dry, cooked with ground beef	23573	Beef, ground, 80% lean meat / 20% fat, patty, cooked, broiled
41207030	Beans, dry, cooked with ground beef	23568	Beef, ground, 85% lean meat / 15% fat, patty, cooked, broiled
41207030	Beans, dry, cooked with ground beef	23563	Beef, ground, 90% lean meat / 10% fat, patty, cooked, broiled
41302012	Chickpeas, dry, cooked, made with animal fat or meat drippings	13020	Beef, retail cuts, separable fat, cooked
41303012	Green or yellow split peas, dry, cooked, made with animal fat or meat drippings	13020	Beef, retail cuts, separable fat, cooked
41304992	Lentils, dry, cooked, made with animal fat or meat drippings	13020	Beef, retail cuts, separable fat, cooked
41310210	Stewed chickpeas with Spanish sausages, Puerto Rican style	7019	Chorizo, pork and beef
41812500	Tofu and vegetables including carrots, broccoli, and/or dark-green leafy; no potatoes, with soy-based sauce	6008	Soup, beef broth or bouillon canned, ready-to-serve
41812510	Tofu and vegetables excluding carrots, broccoli, and dark-green leafy; no potatoes, with soy-based sauce	6008	Soup, beef broth or bouillon canned, ready-to-serve
53306070	Pie, mince, individual size or tart	4001	Fat, beef tallow
54408430	Pretzels, soft, ready-to-eat, topped with meat	7057	Pepperoni, beef and pork, sliced
54408465	Pretzels, soft, from frozen, topped with meat	7057	Pepperoni, beef and pork, sliced
58100100	Burrito with meat	23567	Beef, ground, 85% lean meat / 15% fat, raw
58100100	Burrito with meat	23572	Beef, ground, 80% lean meat / 20% fat, raw
58100100	Burrito with meat	23577	Beef, ground, 75% lean meat / 25% fat, raw
58100100	Burrito with meat	23562	Beef, ground, 90% lean meat / 10% fat, raw
58100100	Burrito with meat	23557	Beef, ground, 95% lean meat / 5% fat, raw
58100120	Burrito with meat and beans	23567	Beef, ground, 85% lean meat / 15% fat, raw
58100120	Burrito with meat and beans	23572	Beef, ground, 80% lean meat / 20% fat, raw
58100120	Burrito with meat and beans	23577	Beef, ground, 75% lean meat / 25% fat, raw
58100120	Burrito with meat and beans	23562	Beef, ground, 90% lean meat / 10% fat, raw
58100120	Burrito with meat and beans	23557	Beef, ground, 95% lean meat / 5% fat, raw
58100125	Burrito with meat and beans, from fast food	21064	Fast foods, burrito, with beans, cheese, and beef
58100135	Burrito with meat and sour cream	23567	Beef, ground, 85% lean meat / 15% fat, raw
58100135	Burrito with meat and sour cream	23572	Beef, ground, 80% lean meat / 20% fat, raw
58100135	Burrito with meat and sour cream	23577	Beef, ground, 75% lean meat / 25% fat, raw
58100135	Burrito with meat and sour cream	23562	Beef, ground, 90% lean meat / 10% fat, raw
58100135	Burrito with meat and sour cream	23557	Beef, ground, 95% lean meat / 5% fat, raw
58100140	Burrito with meat, beans, and sour cream	23567	Beef, ground, 85% lean meat / 15% fat, raw
58100140	Burrito with meat, beans, and sour cream	23572	Beef, ground, 80% lean meat / 20% fat, raw
58100140	Burrito with meat, beans, and sour cream	23577	Beef, ground, 75% lean meat / 25% fat, raw
58100140	Burrito with meat, beans, and sour cream	23562	Beef, ground, 90% lean meat / 10% fat, raw
58100140	Burrito with meat, beans, and sour cream	23557	Beef, ground, 95% lean meat / 5% fat, raw
58100145	Burrito with meat, beans, and sour cream, from fast food	23578	Beef, ground, 75% lean meat / 25% fat, patty, cooked, broiled
58100145	Burrito with meat, beans, and sour cream, from fast food	23573	Beef, ground, 80% lean meat / 20% fat, patty, cooked, broiled
58100145	Burrito with meat, beans, and sour cream, from fast food	23568	Beef, ground, 85% lean meat / 15% fat, patty, cooked, broiled
58100145	Burrito with meat, beans, and sour cream, from fast food	23563	Beef, ground, 90% lean meat / 10% fat, patty, cooked, broiled
58100160	Burrito with meat, beans, and rice	23567	Beef, ground, 85% lean meat / 15% fat, raw
58100160	Burrito with meat, beans, and rice	23572	Beef, ground, 80% lean meat / 20% fat, raw
58100160	Burrito with meat, beans, and rice	23577	Beef, ground, 75% lean meat / 25% fat, raw
58100160	Burrito with meat, beans, and rice	23562	Beef, ground, 90% lean meat / 10% fat, raw
58100160	Burrito with meat, beans, and rice	23557	Beef, ground, 95% lean meat / 5% fat, raw
58100165	Burrito with meat, beans, rice, and sour cream	23567	Beef, ground, 85% lean meat / 15% fat, raw
58100165	Burrito with meat, beans, rice, and sour cream	23572	Beef, ground, 80% lean meat / 20% fat, raw
58100165	Burrito with meat, beans, rice, and sour cream	23577	Beef, ground, 75% lean meat / 25% fat, raw
58100165	Burrito with meat, beans, rice, and sour cream	23562	Beef, ground, 90% lean meat / 10% fat, raw
58100165	Burrito with meat, beans, rice, and sour cream	23557	Beef, ground, 95% lean meat / 5% fat, raw
58100520	Enchilada with meat and beans, red-chile or enchilada sauce	13382	Beef, chuck, blade roast, separable lean only, trimmed to 0" fat, all grades, cooked, braised
58100525	Enchilada with meat and beans, green-chile or enchilada sauce	13382	Beef, chuck, blade roast, separable lean only, trimmed to 0" fat, all grades, cooked, braised
58100530	Enchilada with meat, red-chile or enchilada sauce	13382	Beef, chuck, blade roast, separable lean only, trimmed to 0" fat, all grades, cooked, braised
58100535	Enchilada with meat, green-chile or enchilada sauce	13382	Beef, chuck, blade roast, separable lean only, trimmed to 0" fat, all grades, cooked, braised
58101320	Taco or tostada with meat	23578	Beef, ground, 75% lean meat / 25% fat, patty, cooked, broiled
58101320	Taco or tostada with meat	23573	Beef, ground, 80% lean meat / 20% fat, patty, cooked, broiled
58101320	Taco or tostada with meat	23568	Beef, ground, 85% lean meat / 15% fat, patty, cooked, broiled
58101320	Taco or tostada with meat	23563	Beef, ground, 90% lean meat / 10% fat, patty, cooked, broiled
58101323	Taco or tostada with meat, from fast food	21082	Fast foods, taco with beef, cheese and lettuce, hard shell
58101325	Taco or tostada with meat and sour cream	23578	Beef, ground, 75% lean meat / 25% fat, patty, cooked, broiled
58101325	Taco or tostada with meat and sour cream	23573	Beef, ground, 80% lean meat / 20% fat, patty, cooked, broiled
58101325	Taco or tostada with meat and sour cream	23568	Beef, ground, 85% lean meat / 15% fat, patty, cooked, broiled
58101325	Taco or tostada with meat and sour cream	23563	Beef, ground, 90% lean meat / 10% fat, patty, cooked, broiled
58101345	Soft taco with meat	23578	Beef, ground, 75% lean meat / 25% fat, patty, cooked, broiled
58101345	Soft taco with meat	23573	Beef, ground, 80% lean meat / 20% fat, patty, cooked, broiled
58101345	Soft taco with meat	23568	Beef, ground, 85% lean meat / 15% fat, patty, cooked, broiled
58101345	Soft taco with meat	23563	Beef, ground, 90% lean meat / 10% fat, patty, cooked, broiled
58101347	Soft taco with meat, from fast food	21486	Fast foods, taco with beef, cheese and lettuce, soft
58101350	Soft taco with meat and sour cream	23578	Beef, ground, 75% lean meat / 25% fat, patty, cooked, broiled
58101350	Soft taco with meat and sour cream	23573	Beef, ground, 80% lean meat / 20% fat, patty, cooked, broiled
58101350	Soft taco with meat and sour cream	23568	Beef, ground, 85% lean meat / 15% fat, patty, cooked, broiled
58101350	Soft taco with meat and sour cream	23563	Beef, ground, 90% lean meat / 10% fat, patty, cooked, broiled
58101357	Soft taco with meat and sour cream, from fast food	21486	Fast foods, taco with beef, cheese and lettuce, soft
58101620	Soft taco with meat and beans	23578	Beef, ground, 75% lean meat / 25% fat, patty, cooked, broiled
58101620	Soft taco with meat and beans	23573	Beef, ground, 80% lean meat / 20% fat, patty, cooked, broiled
58101620	Soft taco with meat and beans	23568	Beef, ground, 85% lean meat / 15% fat, patty, cooked, broiled
58101620	Soft taco with meat and beans	23563	Beef, ground, 90% lean meat / 10% fat, patty, cooked, broiled
58101630	Soft taco with meat, beans, and sour cream	23578	Beef, ground, 75% lean meat / 25% fat, patty, cooked, broiled
58101630	Soft taco with meat, beans, and sour cream	23573	Beef, ground, 80% lean meat / 20% fat, patty, cooked, broiled
58101630	Soft taco with meat, beans, and sour cream	23568	Beef, ground, 85% lean meat / 15% fat, patty, cooked, broiled
58101630	Soft taco with meat, beans, and sour cream	23563	Beef, ground, 90% lean meat / 10% fat, patty, cooked, broiled
58101730	Taco or tostada with meat and beans	23578	Beef, ground, 75% lean meat / 25% fat, patty, cooked, broiled
58101730	Taco or tostada with meat and beans	23573	Beef, ground, 80% lean meat / 20% fat, patty, cooked, broiled
58101730	Taco or tostada with meat and beans	23568	Beef, ground, 85% lean meat / 15% fat, patty, cooked, broiled
58101730	Taco or tostada with meat and beans	23563	Beef, ground, 90% lean meat / 10% fat, patty, cooked, broiled
58101733	Taco or tostada with meat and beans, from fast food	21082	Fast foods, taco with beef, cheese and lettuce, hard shell
58101745	Taco or tostada with meat, beans, and sour cream	23578	Beef, ground, 75% lean meat / 25% fat, patty, cooked, broiled
58101745	Taco or tostada with meat, beans, and sour cream	23573	Beef, ground, 80% lean meat / 20% fat, patty, cooked, broiled
58101745	Taco or tostada with meat, beans, and sour cream	23568	Beef, ground, 85% lean meat / 15% fat, patty, cooked, broiled
58101745	Taco or tostada with meat, beans, and sour cream	23563	Beef, ground, 90% lean meat / 10% fat, patty, cooked, broiled
58101800	Ground beef with tomato sauce and taco seasonings on a cornbread crust	23578	Beef, ground, 75% lean meat / 25% fat, patty, cooked, broiled
58101800	Ground beef with tomato sauce and taco seasonings on a cornbread crust	23573	Beef, ground, 80% lean meat / 20% fat, patty, cooked, broiled
58101800	Ground beef with tomato sauce and taco seasonings on a cornbread crust	23568	Beef, ground, 85% lean meat / 15% fat, patty, cooked, broiled
58101800	Ground beef with tomato sauce and taco seasonings on a cornbread crust	23563	Beef, ground, 90% lean meat / 10% fat, patty, cooked, broiled
58101820	Mexican casserole made with ground beef, beans, tomato sauce, cheese, taco seasonings, and corn chips	23578	Beef, ground, 75% lean meat / 25% fat, patty, cooked, broiled
58101820	Mexican casserole made with ground beef, beans, tomato sauce, cheese, taco seasonings, and corn chips	23573	Beef, ground, 80% lean meat / 20% fat, patty, cooked, broiled
58101820	Mexican casserole made with ground beef, beans, tomato sauce, cheese, taco seasonings, and corn chips	23568	Beef, ground, 85% lean meat / 15% fat, patty, cooked, broiled
58101820	Mexican casserole made with ground beef, beans, tomato sauce, cheese, taco seasonings, and corn chips	23563	Beef, ground, 90% lean meat / 10% fat, patty, cooked, broiled
58101830	Mexican casserole made with ground beef, tomato sauce, cheese, taco seasonings, and corn chips	23578	Beef, ground, 75% lean meat / 25% fat, patty, cooked, broiled
58101830	Mexican casserole made with ground beef, tomato sauce, cheese, taco seasonings, and corn chips	23573	Beef, ground, 80% lean meat / 20% fat, patty, cooked, broiled
58101830	Mexican casserole made with ground beef, tomato sauce, cheese, taco seasonings, and corn chips	23568	Beef, ground, 85% lean meat / 15% fat, patty, cooked, broiled
58101830	Mexican casserole made with ground beef, tomato sauce, cheese, taco seasonings, and corn chips	23563	Beef, ground, 90% lean meat / 10% fat, patty, cooked, broiled
58101930	Taco or tostada salad with meat	23578	Beef, ground, 75% lean meat / 25% fat, patty, cooked, broiled
58101930	Taco or tostada salad with meat	23573	Beef, ground, 80% lean meat / 20% fat, patty, cooked, broiled
58101930	Taco or tostada salad with meat	23568	Beef, ground, 85% lean meat / 15% fat, patty, cooked, broiled
58101930	Taco or tostada salad with meat	23563	Beef, ground, 90% lean meat / 10% fat, patty, cooked, broiled
58101945	Taco or tostada salad with meat and sour cream	23578	Beef, ground, 75% lean meat / 25% fat, patty, cooked, broiled
58101945	Taco or tostada salad with meat and sour cream	23573	Beef, ground, 80% lean meat / 20% fat, patty, cooked, broiled
58101945	Taco or tostada salad with meat and sour cream	23568	Beef, ground, 85% lean meat / 15% fat, patty, cooked, broiled
58101945	Taco or tostada salad with meat and sour cream	23563	Beef, ground, 90% lean meat / 10% fat, patty, cooked, broiled
58103310	Tamale casserole with meat	23578	Beef, ground, 75% lean meat / 25% fat, patty, cooked, broiled
58103310	Tamale casserole with meat	23573	Beef, ground, 80% lean meat / 20% fat, patty, cooked, broiled
58103310	Tamale casserole with meat	23568	Beef, ground, 85% lean meat / 15% fat, patty, cooked, broiled
58103310	Tamale casserole with meat	23563	Beef, ground, 90% lean meat / 10% fat, patty, cooked, broiled
58104130	Nachos with meat and cheese	23578	Beef, ground, 75% lean meat / 25% fat, patty, cooked, broiled
58104130	Nachos with meat and cheese	23573	Beef, ground, 80% lean meat / 20% fat, patty, cooked, broiled
58104130	Nachos with meat and cheese	23568	Beef, ground, 85% lean meat / 15% fat, patty, cooked, broiled
58104130	Nachos with meat and cheese	23563	Beef, ground, 90% lean meat / 10% fat, patty, cooked, broiled
58104180	Nachos with meat, cheese, and sour cream	21080	Fast foods, nachos, with cheese, beans, ground beef, and tomatoes
58104280	Gordita, sope, or chalupa with meat and sour cream	23578	Beef, ground, 75% lean meat / 25% fat, patty, cooked, broiled
58104280	Gordita, sope, or chalupa with meat and sour cream	23573	Beef, ground, 80% lean meat / 20% fat, patty, cooked, broiled
58104280	Gordita, sope, or chalupa with meat and sour cream	23568	Beef, ground, 85% lean meat / 15% fat, patty, cooked, broiled
58104280	Gordita, sope, or chalupa with meat and sour cream	23563	Beef, ground, 90% lean meat / 10% fat, patty, cooked, broiled
58104290	Gordita, sope, or chalupa with meat	23578	Beef, ground, 75% lean meat / 25% fat, patty, cooked, broiled
58104290	Gordita, sope, or chalupa with meat	23573	Beef, ground, 80% lean meat / 20% fat, patty, cooked, broiled
58104290	Gordita, sope, or chalupa with meat	23568	Beef, ground, 85% lean meat / 15% fat, patty, cooked, broiled
58104290	Gordita, sope, or chalupa with meat	23563	Beef, ground, 90% lean meat / 10% fat, patty, cooked, broiled
58104500	Chimichanga with meat	23578	Beef, ground, 75% lean meat / 25% fat, patty, cooked, broiled
58104500	Chimichanga with meat	23573	Beef, ground, 80% lean meat / 20% fat, patty, cooked, broiled
58104500	Chimichanga with meat	23568	Beef, ground, 85% lean meat / 15% fat, patty, cooked, broiled
58104500	Chimichanga with meat	23563	Beef, ground, 90% lean meat / 10% fat, patty, cooked, broiled
58104535	Chimichanga with meat and sour cream	23578	Beef, ground, 75% lean meat / 25% fat, patty, cooked, broiled
58104535	Chimichanga with meat and sour cream	23573	Beef, ground, 80% lean meat / 20% fat, patty, cooked, broiled
58104535	Chimichanga with meat and sour cream	23568	Beef, ground, 85% lean meat / 15% fat, patty, cooked, broiled
58104535	Chimichanga with meat and sour cream	23563	Beef, ground, 90% lean meat / 10% fat, patty, cooked, broiled
58104730	Quesadilla with meat	23606	Beef, short loin, top loin, steak, separable lean only, trimmed to 1/8" fat, all grades, cooked, broiled
58104730	Quesadilla with meat	23100	Beef, rib eye steak, boneless, lip-on, separable lean only, trimmed to 1/8" fat, all grades, cooked, grilled
58104730	Quesadilla with meat	13491	Beef, round, top round steak, boneless, separable lean only, trimmed to 0" fat, all grades, cooked, grilled
58104730	Quesadilla with meat	13454	Beef, top sirloin, steak, separable lean only, trimmed to 0" fat, all grades, cooked, broiled
58104760	Quesadilla with vegetables and meat	23606	Beef, short loin, top loin, steak, separable lean only, trimmed to 1/8" fat, all grades, cooked, broiled
58104760	Quesadilla with vegetables and meat	23100	Beef, rib eye steak, boneless, lip-on, separable lean only, trimmed to 1/8" fat, all grades, cooked, grilled
58104760	Quesadilla with vegetables and meat	13491	Beef, round, top round steak, boneless, separable lean only, trimmed to 0" fat, all grades, cooked, grilled
58104760	Quesadilla with vegetables and meat	13454	Beef, top sirloin, steak, separable lean only, trimmed to 0" fat, all grades, cooked, broiled
58104820	Taquito or flauta with meat	32007	Taquitos, frozen, beef and cheese, oven-heated
58104825	Taquito or flauta with meat and cheese	32007	Taquitos, frozen, beef and cheese, oven-heated
58105050	Fajita with meat and vegetables	23610	Beef, top sirloin, steak, separable lean only, trimmed to 1/8" fat, all grades, cooked, broiled
58106512	Pizza with pepperoni, from frozen, thin crust	7057	Pepperoni, beef and pork, sliced
58106514	Pizza with pepperoni, from frozen, medium crust	7057	Pepperoni, beef and pork, sliced
58106516	Pizza with pepperoni, from frozen, thick crust	7057	Pepperoni, beef and pork, sliced
58106565	Pizza with pepperoni, stuffed crust	7057	Pepperoni, beef and pork, sliced
58106650	Pizza with extra meat, thin crust	23570	Beef, ground, 85% lean meat / 15% fat, crumbles, cooked, pan-browned
58106650	Pizza with extra meat, thin crust	7057	Pepperoni, beef and pork, sliced
58106655	Pizza with extra meat, medium crust	23570	Beef, ground, 85% lean meat / 15% fat, crumbles, cooked, pan-browned
58106655	Pizza with extra meat, medium crust	7057	Pepperoni, beef and pork, sliced
58106660	Pizza with extra meat, thick crust	23570	Beef, ground, 85% lean meat / 15% fat, crumbles, cooked, pan-browned
58106660	Pizza with extra meat, thick crust	7057	Pepperoni, beef and pork, sliced
58106720	Pizza with meat and vegetables, from restaurant or fast food, thin crust	23570	Beef, ground, 85% lean meat / 15% fat, crumbles, cooked, pan-browned
58106730	Pizza with meat and vegetables, from restaurant or fast food, thick crust	23570	Beef, ground, 85% lean meat / 15% fat, crumbles, cooked, pan-browned
58106736	Pizza with extra meat and extra vegetables, thin crust	23570	Beef, ground, 85% lean meat / 15% fat, crumbles, cooked, pan-browned
58106737	Pizza with extra meat and extra vegetables, thick crust	23570	Beef, ground, 85% lean meat / 15% fat, crumbles, cooked, pan-browned
58106738	Pizza with extra meat and extra vegetables, medium crust	23570	Beef, ground, 85% lean meat / 15% fat, crumbles, cooked, pan-browned
58107050	Pizza, no cheese, thin crust	7057	Pepperoni, beef and pork, sliced
58107100	Pizza, no cheese, thick crust	7057	Pepperoni, beef and pork, sliced
58107222	White pizza, cheese, with meat, thin crust	7057	Pepperoni, beef and pork, sliced
58107224	White pizza, cheese, with meat, thick crust	7057	Pepperoni, beef and pork, sliced
58107232	White pizza, cheese, with meat and vegetables, thin crust	7057	Pepperoni, beef and pork, sliced
58107234	White pizza, cheese, with meat and vegetables, thick crust	7057	Pepperoni, beef and pork, sliced
58108010	Calzone, with meat and cheese	7065	Pork and beef sausage, fresh, cooked
58108010	Calzone, with meat and cheese	23580	Beef, ground, 75% lean meat / 25% fat, crumbles, cooked, pan-browned
58109030	Pizza, with meat, whole wheat thin crust	7057	Pepperoni, beef and pork, sliced
58109040	Pizza, with meat, whole wheat thick crust	7057	Pepperoni, beef and pork, sliced
58109120	Pizza, with meat, gluten-free thin crust	7057	Pepperoni, beef and pork, sliced
58109130	Pizza, with meat, gluten-free thick crust	7057	Pepperoni, beef and pork, sliced
58115110	Tamale casserole, Puerto Rican style	23567	Beef, ground, 85% lean meat / 15% fat, raw
58115110	Tamale casserole, Puerto Rican style	23572	Beef, ground, 80% lean meat / 20% fat, raw
58115110	Tamale casserole, Puerto Rican style	23577	Beef, ground, 75% lean meat / 25% fat, raw
58115110	Tamale casserole, Puerto Rican style	23562	Beef, ground, 90% lean meat / 10% fat, raw
58115110	Tamale casserole, Puerto Rican style	23557	Beef, ground, 95% lean meat / 5% fat, raw
58116120	Empanada, Mexican turnover, filled with meat and vegetables	36403	Restaurant, Latino, empanadas, beef, prepared
58116210	Meat pie, Puerto Rican style	23567	Beef, ground, 85% lean meat / 15% fat, raw
58116210	Meat pie, Puerto Rican style	23572	Beef, ground, 80% lean meat / 20% fat, raw
58116210	Meat pie, Puerto Rican style	23577	Beef, ground, 75% lean meat / 25% fat, raw
58116210	Meat pie, Puerto Rican style	23562	Beef, ground, 90% lean meat / 10% fat, raw
58116210	Meat pie, Puerto Rican style	23557	Beef, ground, 95% lean meat / 5% fat, raw
58117310	Kibby, Puerto Rican style	23572	Beef, ground, 80% lean meat / 20% fat, raw
58120110	Crepe, filled with meat, poultry, or seafood, with sauce	13816	Beef, chuck, blade roast, separable lean and fat, trimmed to 1/8" fat, all grades, cooked, braised
58121510	Dumpling, meat-filled	13812	Beef, chuck, arm pot roast, separable lean and fat, trimmed to 1/8" fat, choice, cooked, braised
58121510	Dumpling, meat-filled	6116	Gravy, beef, canned, ready-to-serve
58122250	Kishke, stuffed derma	4001	Fat, beef tallow
58122330	Knish, meat	23578	Beef, ground, 75% lean meat / 25% fat, patty, cooked, broiled
58122330	Knish, meat	23573	Beef, ground, 80% lean meat / 20% fat, patty, cooked, broiled
58122330	Knish, meat	23568	Beef, ground, 85% lean meat / 15% fat, patty, cooked, broiled
58122330	Knish, meat	23563	Beef, ground, 90% lean meat / 10% fat, patty, cooked, broiled
58126000	Turnover filled with ground beef and cabbage	23580	Beef, ground, 75% lean meat / 25% fat, crumbles, cooked, pan-browned
58126110	Turnover, meat-filled, no gravy	13812	Beef, chuck, arm pot roast, separable lean and fat, trimmed to 1/8" fat, choice, cooked, braised
58126110	Turnover, meat-filled, no gravy	6116	Gravy, beef, canned, ready-to-serve
58126120	Turnover, meat-filled, with gravy	13812	Beef, chuck, arm pot roast, separable lean and fat, trimmed to 1/8" fat, choice, cooked, braised
58126120	Turnover, meat-filled, with gravy	6116	Gravy, beef, canned, ready-to-serve
58126140	Turnover, meat- and bean-filled, no gravy	13812	Beef, chuck, arm pot roast, separable lean and fat, trimmed to 1/8" fat, choice, cooked, braised
58126140	Turnover, meat- and bean-filled, no gravy	6116	Gravy, beef, canned, ready-to-serve
58126170	Turnover filled with meat and vegetable, no potatoes, no gravy	13812	Beef, chuck, arm pot roast, separable lean and fat, trimmed to 1/8" fat, choice, cooked, braised
58126170	Turnover filled with meat and vegetable, no potatoes, no gravy	6116	Gravy, beef, canned, ready-to-serve
58126180	Turnover, meat-, potato-, and vegetable-filled, no gravy	13812	Beef, chuck, arm pot roast, separable lean and fat, trimmed to 1/8" fat, choice, cooked, braised
58126180	Turnover, meat-, potato-, and vegetable-filled, no gravy	6116	Gravy, beef, canned, ready-to-serve
58127270	Croissant sandwich with sausage and egg	7065	Pork and beef sausage, fresh, cooked
58128250	Dressing with meat and vegetables	7065	Pork and beef sausage, fresh, cooked
58130015	Lasagna with meat, home recipe	23578	Beef, ground, 75% lean meat / 25% fat, patty, cooked, broiled
58130015	Lasagna with meat, home recipe	23573	Beef, ground, 80% lean meat / 20% fat, patty, cooked, broiled
58130015	Lasagna with meat, home recipe	23568	Beef, ground, 85% lean meat / 15% fat, patty, cooked, broiled
58130015	Lasagna with meat, home recipe	23563	Beef, ground, 90% lean meat / 10% fat, patty, cooked, broiled
58130020	Lasagna with meat and spinach	23578	Beef, ground, 75% lean meat / 25% fat, patty, cooked, broiled
58130020	Lasagna with meat and spinach	23573	Beef, ground, 80% lean meat / 20% fat, patty, cooked, broiled
58130020	Lasagna with meat and spinach	23568	Beef, ground, 85% lean meat / 15% fat, patty, cooked, broiled
58130020	Lasagna with meat and spinach	23563	Beef, ground, 90% lean meat / 10% fat, patty, cooked, broiled
58130610	Lasagna with meat, whole wheat noodles	23578	Beef, ground, 75% lean meat / 25% fat, patty, cooked, broiled
58130610	Lasagna with meat, whole wheat noodles	23573	Beef, ground, 80% lean meat / 20% fat, patty, cooked, broiled
58130610	Lasagna with meat, whole wheat noodles	23568	Beef, ground, 85% lean meat / 15% fat, patty, cooked, broiled
58130610	Lasagna with meat, whole wheat noodles	23563	Beef, ground, 90% lean meat / 10% fat, patty, cooked, broiled
58130910	Lasagna with meat, spinach noodles	23578	Beef, ground, 75% lean meat / 25% fat, patty, cooked, broiled
58130910	Lasagna with meat, spinach noodles	23573	Beef, ground, 80% lean meat / 20% fat, patty, cooked, broiled
58130910	Lasagna with meat, spinach noodles	23568	Beef, ground, 85% lean meat / 15% fat, patty, cooked, broiled
58130910	Lasagna with meat, spinach noodles	23563	Beef, ground, 90% lean meat / 10% fat, patty, cooked, broiled
58131100	Ravioli, NS as to filling, no sauce	23578	Beef, ground, 75% lean meat / 25% fat, patty, cooked, broiled
58131100	Ravioli, NS as to filling, no sauce	23573	Beef, ground, 80% lean meat / 20% fat, patty, cooked, broiled
58131100	Ravioli, NS as to filling, no sauce	23568	Beef, ground, 85% lean meat / 15% fat, patty, cooked, broiled
58131100	Ravioli, NS as to filling, no sauce	23563	Beef, ground, 90% lean meat / 10% fat, patty, cooked, broiled
58131110	Ravioli, NS as to filling, with tomato sauce	23578	Beef, ground, 75% lean meat / 25% fat, patty, cooked, broiled
58131110	Ravioli, NS as to filling, with tomato sauce	23573	Beef, ground, 80% lean meat / 20% fat, patty, cooked, broiled
58131110	Ravioli, NS as to filling, with tomato sauce	23568	Beef, ground, 85% lean meat / 15% fat, patty, cooked, broiled
58131110	Ravioli, NS as to filling, with tomato sauce	23563	Beef, ground, 90% lean meat / 10% fat, patty, cooked, broiled
58131120	Ravioli, NS as to filling, with cream sauce	23578	Beef, ground, 75% lean meat / 25% fat, patty, cooked, broiled
58131120	Ravioli, NS as to filling, with cream sauce	23573	Beef, ground, 80% lean meat / 20% fat, patty, cooked, broiled
58131120	Ravioli, NS as to filling, with cream sauce	23568	Beef, ground, 85% lean meat / 15% fat, patty, cooked, broiled
58131120	Ravioli, NS as to filling, with cream sauce	23563	Beef, ground, 90% lean meat / 10% fat, patty, cooked, broiled
58131310	Ravioli, meat-filled, no sauce	23578	Beef, ground, 75% lean meat / 25% fat, patty, cooked, broiled
58131310	Ravioli, meat-filled, no sauce	23573	Beef, ground, 80% lean meat / 20% fat, patty, cooked, broiled
58131310	Ravioli, meat-filled, no sauce	23568	Beef, ground, 85% lean meat / 15% fat, patty, cooked, broiled
58131310	Ravioli, meat-filled, no sauce	23563	Beef, ground, 90% lean meat / 10% fat, patty, cooked, broiled
58131320	Ravioli, meat-filled, with tomato sauce or meat sauce	23578	Beef, ground, 75% lean meat / 25% fat, patty, cooked, broiled
58131320	Ravioli, meat-filled, with tomato sauce or meat sauce	23573	Beef, ground, 80% lean meat / 20% fat, patty, cooked, broiled
58131320	Ravioli, meat-filled, with tomato sauce or meat sauce	23568	Beef, ground, 85% lean meat / 15% fat, patty, cooked, broiled
58131320	Ravioli, meat-filled, with tomato sauce or meat sauce	23563	Beef, ground, 90% lean meat / 10% fat, patty, cooked, broiled
58131330	Ravioli, meat-filled, with cream sauce	23578	Beef, ground, 75% lean meat / 25% fat, patty, cooked, broiled
58131330	Ravioli, meat-filled, with cream sauce	23573	Beef, ground, 80% lean meat / 20% fat, patty, cooked, broiled
58131330	Ravioli, meat-filled, with cream sauce	23568	Beef, ground, 85% lean meat / 15% fat, patty, cooked, broiled
58131330	Ravioli, meat-filled, with cream sauce	23563	Beef, ground, 90% lean meat / 10% fat, patty, cooked, broiled
58131530	Ravioli, cheese-filled, with meat sauce	23578	Beef, ground, 75% lean meat / 25% fat, patty, cooked, broiled
58131530	Ravioli, cheese-filled, with meat sauce	23573	Beef, ground, 80% lean meat / 20% fat, patty, cooked, broiled
58131530	Ravioli, cheese-filled, with meat sauce	23568	Beef, ground, 85% lean meat / 15% fat, patty, cooked, broiled
58131530	Ravioli, cheese-filled, with meat sauce	23563	Beef, ground, 90% lean meat / 10% fat, patty, cooked, broiled
58133130	Manicotti, cheese-filled, with meat sauce	23578	Beef, ground, 75% lean meat / 25% fat, patty, cooked, broiled
58133130	Manicotti, cheese-filled, with meat sauce	23573	Beef, ground, 80% lean meat / 20% fat, patty, cooked, broiled
58133130	Manicotti, cheese-filled, with meat sauce	23568	Beef, ground, 85% lean meat / 15% fat, patty, cooked, broiled
58133130	Manicotti, cheese-filled, with meat sauce	23563	Beef, ground, 90% lean meat / 10% fat, patty, cooked, broiled
58134130	Stuffed shells, cheese-filled, with meat sauce	23578	Beef, ground, 75% lean meat / 25% fat, patty, cooked, broiled
58134130	Stuffed shells, cheese-filled, with meat sauce	23573	Beef, ground, 80% lean meat / 20% fat, patty, cooked, broiled
58134130	Stuffed shells, cheese-filled, with meat sauce	23568	Beef, ground, 85% lean meat / 15% fat, patty, cooked, broiled
58134130	Stuffed shells, cheese-filled, with meat sauce	23563	Beef, ground, 90% lean meat / 10% fat, patty, cooked, broiled
58134610	Tortellini, meat-filled, with tomato sauce	7050	Mortadella, beef, pork
58134613	Tortellini, meat-filled, with tomato sauce, canned	23580	Beef, ground, 75% lean meat / 25% fat, crumbles, cooked, pan-browned
58134613	Tortellini, meat-filled, with tomato sauce, canned	7050	Mortadella, beef, pork
58134650	Tortellini, meat-filled, no sauce	7050	Mortadella, beef, pork
58134710	Tortellini, spinach-filled, with tomato sauce	7050	Mortadella, beef, pork
58134720	Tortellini, spinach-filled, no sauce	7050	Mortadella, beef, pork
58136150	Lo mein, with beef	23348	Beef, round, top round roast, boneless, separable lean and fat, trimmed to 0" fat, all grades, cooked, roasted
58137250	Pad Thai with meat	13893	Beef, round, top round steak, separable lean and fat, trimmed to 1/8" fat, all grades, cooked, broiled
58140110	Spaghetti with corned beef, Puerto Rican style	13348	Beef, cured, corned beef, canned
58145135	Macaroni or noodles with cheese and meat	23578	Beef, ground, 75% lean meat / 25% fat, patty, cooked, broiled
58145135	Macaroni or noodles with cheese and meat	23573	Beef, ground, 80% lean meat / 20% fat, patty, cooked, broiled
58145135	Macaroni or noodles with cheese and meat	23568	Beef, ground, 85% lean meat / 15% fat, patty, cooked, broiled
58145135	Macaroni or noodles with cheese and meat	23563	Beef, ground, 90% lean meat / 10% fat, patty, cooked, broiled
58145136	Macaroni or noodles with cheese and meat, prepared from Hamburger Helper mix	23572	Beef, ground, 80% lean meat / 20% fat, raw
58145160	Macaroni or noodles with cheese and frankfurters or hot dogs	7022	Frankfurter, beef, unheated
58146120	Pasta with tomato-based sauce, cheese and meat	23578	Beef, ground, 75% lean meat / 25% fat, patty, cooked, broiled
58146120	Pasta with tomato-based sauce, cheese and meat	23573	Beef, ground, 80% lean meat / 20% fat, patty, cooked, broiled
58146120	Pasta with tomato-based sauce, cheese and meat	23568	Beef, ground, 85% lean meat / 15% fat, patty, cooked, broiled
58146120	Pasta with tomato-based sauce, cheese and meat	23563	Beef, ground, 90% lean meat / 10% fat, patty, cooked, broiled
58146210	Pasta with sauce, NFS	23578	Beef, ground, 75% lean meat / 25% fat, patty, cooked, broiled
58146210	Pasta with sauce, NFS	23573	Beef, ground, 80% lean meat / 20% fat, patty, cooked, broiled
58146210	Pasta with sauce, NFS	23568	Beef, ground, 85% lean meat / 15% fat, patty, cooked, broiled
58146210	Pasta with sauce, NFS	23563	Beef, ground, 90% lean meat / 10% fat, patty, cooked, broiled
58146315	Pasta with sauce and meat, from school lunch	23578	Beef, ground, 75% lean meat / 25% fat, patty, cooked, broiled
58146315	Pasta with sauce and meat, from school lunch	23573	Beef, ground, 80% lean meat / 20% fat, patty, cooked, broiled
58146315	Pasta with sauce and meat, from school lunch	23568	Beef, ground, 85% lean meat / 15% fat, patty, cooked, broiled
58146315	Pasta with sauce and meat, from school lunch	23563	Beef, ground, 90% lean meat / 10% fat, patty, cooked, broiled
58146321	Pasta with tomato-based sauce and meat, restaurant	23578	Beef, ground, 75% lean meat / 25% fat, patty, cooked, broiled
58146321	Pasta with tomato-based sauce and meat, restaurant	23573	Beef, ground, 80% lean meat / 20% fat, patty, cooked, broiled
58146321	Pasta with tomato-based sauce and meat, restaurant	23568	Beef, ground, 85% lean meat / 15% fat, patty, cooked, broiled
58146321	Pasta with tomato-based sauce and meat, restaurant	23563	Beef, ground, 90% lean meat / 10% fat, patty, cooked, broiled
58146322	Pasta with tomato-based sauce and meat, home recipe	23578	Beef, ground, 75% lean meat / 25% fat, patty, cooked, broiled
58146322	Pasta with tomato-based sauce and meat, home recipe	23573	Beef, ground, 80% lean meat / 20% fat, patty, cooked, broiled
58146322	Pasta with tomato-based sauce and meat, home recipe	23568	Beef, ground, 85% lean meat / 15% fat, patty, cooked, broiled
58146322	Pasta with tomato-based sauce and meat, home recipe	23563	Beef, ground, 90% lean meat / 10% fat, patty, cooked, broiled
58146323	Pasta with tomato-based sauce and meat, ready-to-heat	23578	Beef, ground, 75% lean meat / 25% fat, patty, cooked, broiled
58146323	Pasta with tomato-based sauce and meat, ready-to-heat	23573	Beef, ground, 80% lean meat / 20% fat, patty, cooked, broiled
58146323	Pasta with tomato-based sauce and meat, ready-to-heat	23568	Beef, ground, 85% lean meat / 15% fat, patty, cooked, broiled
58146323	Pasta with tomato-based sauce and meat, ready-to-heat	23563	Beef, ground, 90% lean meat / 10% fat, patty, cooked, broiled
58146331	Pasta with tomato-based sauce, meat, and added vegetables, restaurant	23578	Beef, ground, 75% lean meat / 25% fat, patty, cooked, broiled
58146331	Pasta with tomato-based sauce, meat, and added vegetables, restaurant	23573	Beef, ground, 80% lean meat / 20% fat, patty, cooked, broiled
58146331	Pasta with tomato-based sauce, meat, and added vegetables, restaurant	23568	Beef, ground, 85% lean meat / 15% fat, patty, cooked, broiled
58146331	Pasta with tomato-based sauce, meat, and added vegetables, restaurant	23563	Beef, ground, 90% lean meat / 10% fat, patty, cooked, broiled
58146332	Pasta with tomato-based sauce, meat, and added vegetables, home recipe	23578	Beef, ground, 75% lean meat / 25% fat, patty, cooked, broiled
58146332	Pasta with tomato-based sauce, meat, and added vegetables, home recipe	23573	Beef, ground, 80% lean meat / 20% fat, patty, cooked, broiled
58146332	Pasta with tomato-based sauce, meat, and added vegetables, home recipe	23568	Beef, ground, 85% lean meat / 15% fat, patty, cooked, broiled
58146332	Pasta with tomato-based sauce, meat, and added vegetables, home recipe	23563	Beef, ground, 90% lean meat / 10% fat, patty, cooked, broiled
58146333	Pasta with tomato-based sauce, meat, and added vegetables, ready-to-heat	23578	Beef, ground, 75% lean meat / 25% fat, patty, cooked, broiled
58146333	Pasta with tomato-based sauce, meat, and added vegetables, ready-to-heat	23573	Beef, ground, 80% lean meat / 20% fat, patty, cooked, broiled
58146333	Pasta with tomato-based sauce, meat, and added vegetables, ready-to-heat	23568	Beef, ground, 85% lean meat / 15% fat, patty, cooked, broiled
58146333	Pasta with tomato-based sauce, meat, and added vegetables, ready-to-heat	23563	Beef, ground, 90% lean meat / 10% fat, patty, cooked, broiled
58146401	Pasta with cream sauce and meat, restaurant	23578	Beef, ground, 75% lean meat / 25% fat, patty, cooked, broiled
58146401	Pasta with cream sauce and meat, restaurant	23573	Beef, ground, 80% lean meat / 20% fat, patty, cooked, broiled
58146401	Pasta with cream sauce and meat, restaurant	23568	Beef, ground, 85% lean meat / 15% fat, patty, cooked, broiled
58146401	Pasta with cream sauce and meat, restaurant	23563	Beef, ground, 90% lean meat / 10% fat, patty, cooked, broiled
58146402	Pasta with cream sauce and meat, home recipe	23578	Beef, ground, 75% lean meat / 25% fat, patty, cooked, broiled
58146402	Pasta with cream sauce and meat, home recipe	23573	Beef, ground, 80% lean meat / 20% fat, patty, cooked, broiled
58146402	Pasta with cream sauce and meat, home recipe	23568	Beef, ground, 85% lean meat / 15% fat, patty, cooked, broiled
58146402	Pasta with cream sauce and meat, home recipe	23563	Beef, ground, 90% lean meat / 10% fat, patty, cooked, broiled
58146403	Pasta with cream sauce and meat, ready-to-heat	23578	Beef, ground, 75% lean meat / 25% fat, patty, cooked, broiled
58146403	Pasta with cream sauce and meat, ready-to-heat	23573	Beef, ground, 80% lean meat / 20% fat, patty, cooked, broiled
58146403	Pasta with cream sauce and meat, ready-to-heat	23568	Beef, ground, 85% lean meat / 15% fat, patty, cooked, broiled
58146403	Pasta with cream sauce and meat, ready-to-heat	23563	Beef, ground, 90% lean meat / 10% fat, patty, cooked, broiled
58146411	Pasta with cream sauce, meat, and added vegetables, restaurant	23578	Beef, ground, 75% lean meat / 25% fat, patty, cooked, broiled
58146411	Pasta with cream sauce, meat, and added vegetables, restaurant	23573	Beef, ground, 80% lean meat / 20% fat, patty, cooked, broiled
58146411	Pasta with cream sauce, meat, and added vegetables, restaurant	23568	Beef, ground, 85% lean meat / 15% fat, patty, cooked, broiled
58146411	Pasta with cream sauce, meat, and added vegetables, restaurant	23563	Beef, ground, 90% lean meat / 10% fat, patty, cooked, broiled
58146412	Pasta with cream sauce, meat, and added vegetables, home recipe	23578	Beef, ground, 75% lean meat / 25% fat, patty, cooked, broiled
58146412	Pasta with cream sauce, meat, and added vegetables, home recipe	23573	Beef, ground, 80% lean meat / 20% fat, patty, cooked, broiled
58146412	Pasta with cream sauce, meat, and added vegetables, home recipe	23568	Beef, ground, 85% lean meat / 15% fat, patty, cooked, broiled
58146412	Pasta with cream sauce, meat, and added vegetables, home recipe	23563	Beef, ground, 90% lean meat / 10% fat, patty, cooked, broiled
58146413	Pasta with cream sauce, meat, and added vegetables, ready-to-heat	23578	Beef, ground, 75% lean meat / 25% fat, patty, cooked, broiled
58146413	Pasta with cream sauce, meat, and added vegetables, ready-to-heat	23573	Beef, ground, 80% lean meat / 20% fat, patty, cooked, broiled
58146413	Pasta with cream sauce, meat, and added vegetables, ready-to-heat	23568	Beef, ground, 85% lean meat / 15% fat, patty, cooked, broiled
58146413	Pasta with cream sauce, meat, and added vegetables, ready-to-heat	23563	Beef, ground, 90% lean meat / 10% fat, patty, cooked, broiled
58146621	Pasta, whole grain, with tomato-based sauce and meat, restaurant	23578	Beef, ground, 75% lean meat / 25% fat, patty, cooked, broiled
58146621	Pasta, whole grain, with tomato-based sauce and meat, restaurant	23573	Beef, ground, 80% lean meat / 20% fat, patty, cooked, broiled
58146621	Pasta, whole grain, with tomato-based sauce and meat, restaurant	23568	Beef, ground, 85% lean meat / 15% fat, patty, cooked, broiled
58146621	Pasta, whole grain, with tomato-based sauce and meat, restaurant	23563	Beef, ground, 90% lean meat / 10% fat, patty, cooked, broiled
58146622	Pasta, whole grain, with tomato-based sauce and meat, home recipe	23578	Beef, ground, 75% lean meat / 25% fat, patty, cooked, broiled
58146622	Pasta, whole grain, with tomato-based sauce and meat, home recipe	23573	Beef, ground, 80% lean meat / 20% fat, patty, cooked, broiled
58146622	Pasta, whole grain, with tomato-based sauce and meat, home recipe	23568	Beef, ground, 85% lean meat / 15% fat, patty, cooked, broiled
58146622	Pasta, whole grain, with tomato-based sauce and meat, home recipe	23563	Beef, ground, 90% lean meat / 10% fat, patty, cooked, broiled
58146623	Pasta, whole grain, with tomato-based sauce and meat, ready-to-heat	23578	Beef, ground, 75% lean meat / 25% fat, patty, cooked, broiled
58146623	Pasta, whole grain, with tomato-based sauce and meat, ready-to-heat	23573	Beef, ground, 80% lean meat / 20% fat, patty, cooked, broiled
58146623	Pasta, whole grain, with tomato-based sauce and meat, ready-to-heat	23568	Beef, ground, 85% lean meat / 15% fat, patty, cooked, broiled
58146623	Pasta, whole grain, with tomato-based sauce and meat, ready-to-heat	23563	Beef, ground, 90% lean meat / 10% fat, patty, cooked, broiled
58146631	Pasta, whole grain, with tomato-based sauce, meat, and added vegetables, restaurant	23578	Beef, ground, 75% lean meat / 25% fat, patty, cooked, broiled
58146631	Pasta, whole grain, with tomato-based sauce, meat, and added vegetables, restaurant	23573	Beef, ground, 80% lean meat / 20% fat, patty, cooked, broiled
58146631	Pasta, whole grain, with tomato-based sauce, meat, and added vegetables, restaurant	23568	Beef, ground, 85% lean meat / 15% fat, patty, cooked, broiled
58146631	Pasta, whole grain, with tomato-based sauce, meat, and added vegetables, restaurant	23563	Beef, ground, 90% lean meat / 10% fat, patty, cooked, broiled
58146632	Pasta, whole grain, with tomato-based sauce, meat, and added vegetables, home recipe	23578	Beef, ground, 75% lean meat / 25% fat, patty, cooked, broiled
58146632	Pasta, whole grain, with tomato-based sauce, meat, and added vegetables, home recipe	23573	Beef, ground, 80% lean meat / 20% fat, patty, cooked, broiled
58146632	Pasta, whole grain, with tomato-based sauce, meat, and added vegetables, home recipe	23568	Beef, ground, 85% lean meat / 15% fat, patty, cooked, broiled
58146632	Pasta, whole grain, with tomato-based sauce, meat, and added vegetables, home recipe	23563	Beef, ground, 90% lean meat / 10% fat, patty, cooked, broiled
58146633	Pasta, whole grain, with tomato-based sauce, meat, and added vegetables, ready-to-heat	23578	Beef, ground, 75% lean meat / 25% fat, patty, cooked, broiled
58146633	Pasta, whole grain, with tomato-based sauce, meat, and added vegetables, ready-to-heat	23573	Beef, ground, 80% lean meat / 20% fat, patty, cooked, broiled
58146633	Pasta, whole grain, with tomato-based sauce, meat, and added vegetables, ready-to-heat	23568	Beef, ground, 85% lean meat / 15% fat, patty, cooked, broiled
58146633	Pasta, whole grain, with tomato-based sauce, meat, and added vegetables, ready-to-heat	23563	Beef, ground, 90% lean meat / 10% fat, patty, cooked, broiled
58146701	Pasta, whole grain, with cream sauce and meat, restaurant	23578	Beef, ground, 75% lean meat / 25% fat, patty, cooked, broiled
58146701	Pasta, whole grain, with cream sauce and meat, restaurant	23573	Beef, ground, 80% lean meat / 20% fat, patty, cooked, broiled
58146701	Pasta, whole grain, with cream sauce and meat, restaurant	23568	Beef, ground, 85% lean meat / 15% fat, patty, cooked, broiled
58146701	Pasta, whole grain, with cream sauce and meat, restaurant	23563	Beef, ground, 90% lean meat / 10% fat, patty, cooked, broiled
58146702	Pasta, whole grain, with cream sauce and meat, home recipe	23578	Beef, ground, 75% lean meat / 25% fat, patty, cooked, broiled
58146702	Pasta, whole grain, with cream sauce and meat, home recipe	23573	Beef, ground, 80% lean meat / 20% fat, patty, cooked, broiled
58146702	Pasta, whole grain, with cream sauce and meat, home recipe	23568	Beef, ground, 85% lean meat / 15% fat, patty, cooked, broiled
58146702	Pasta, whole grain, with cream sauce and meat, home recipe	23563	Beef, ground, 90% lean meat / 10% fat, patty, cooked, broiled
58146703	Pasta, whole grain, with cream sauce and meat, ready-to-heat	23578	Beef, ground, 75% lean meat / 25% fat, patty, cooked, broiled
58146703	Pasta, whole grain, with cream sauce and meat, ready-to-heat	23573	Beef, ground, 80% lean meat / 20% fat, patty, cooked, broiled
58146703	Pasta, whole grain, with cream sauce and meat, ready-to-heat	23568	Beef, ground, 85% lean meat / 15% fat, patty, cooked, broiled
58146703	Pasta, whole grain, with cream sauce and meat, ready-to-heat	23563	Beef, ground, 90% lean meat / 10% fat, patty, cooked, broiled
58146711	Pasta, whole grain, with cream sauce, meat, and added vegetables, restaurant	23578	Beef, ground, 75% lean meat / 25% fat, patty, cooked, broiled
58146711	Pasta, whole grain, with cream sauce, meat, and added vegetables, restaurant	23573	Beef, ground, 80% lean meat / 20% fat, patty, cooked, broiled
58146711	Pasta, whole grain, with cream sauce, meat, and added vegetables, restaurant	23568	Beef, ground, 85% lean meat / 15% fat, patty, cooked, broiled
58146711	Pasta, whole grain, with cream sauce, meat, and added vegetables, restaurant	23563	Beef, ground, 90% lean meat / 10% fat, patty, cooked, broiled
58146712	Pasta, whole grain, with cream sauce, meat, and added vegetables, home recipe	23578	Beef, ground, 75% lean meat / 25% fat, patty, cooked, broiled
58146712	Pasta, whole grain, with cream sauce, meat, and added vegetables, home recipe	23573	Beef, ground, 80% lean meat / 20% fat, patty, cooked, broiled
58146712	Pasta, whole grain, with cream sauce, meat, and added vegetables, home recipe	23568	Beef, ground, 85% lean meat / 15% fat, patty, cooked, broiled
58146712	Pasta, whole grain, with cream sauce, meat, and added vegetables, home recipe	23563	Beef, ground, 90% lean meat / 10% fat, patty, cooked, broiled
58146713	Pasta, whole grain, with cream sauce, meat, and added vegetables, ready-to-heat	23578	Beef, ground, 75% lean meat / 25% fat, patty, cooked, broiled
58146713	Pasta, whole grain, with cream sauce, meat, and added vegetables, ready-to-heat	23573	Beef, ground, 80% lean meat / 20% fat, patty, cooked, broiled
58146713	Pasta, whole grain, with cream sauce, meat, and added vegetables, ready-to-heat	23568	Beef, ground, 85% lean meat / 15% fat, patty, cooked, broiled
58146713	Pasta, whole grain, with cream sauce, meat, and added vegetables, ready-to-heat	23563	Beef, ground, 90% lean meat / 10% fat, patty, cooked, broiled
58147510	Flavored pasta	32009	Pasta mix, classic beef, unprepared
58147520	Yat Ga Mein with meat, fish, or poultry	23348	Beef, round, top round roast, boneless, separable lean and fat, trimmed to 0" fat, all grades, cooked, roasted
58150100	Bibimbap, Korean	13364	Beef, composite of trimmed retail cuts, separable lean only, trimmed to 0" fat, all grades, cooked
58150340	Rice, fried, with beef	13893	Beef, round, top round steak, separable lean and fat, trimmed to 1/8" fat, all grades, cooked, broiled
58155310	Paella with meat, Valenciana style	7019	Chorizo, pork and beef
58156210	Rice with vienna sausage, Puerto Rican style	7083	Sausage, Vienna, canned, chicken, beef, pork
58156310	Rice with Spanish sausage, Puerto Rican style	7019	Chorizo, pork and beef
58157300	Congee, with meat, poultry, and/or seafood	13893	Beef, round, top round steak, separable lean and fat, trimmed to 1/8" fat, all grades, cooked, broiled
58157310	Congee, with meat, poultry, and/or seafood, and vegetables	13893	Beef, round, top round steak, separable lean and fat, trimmed to 1/8" fat, all grades, cooked, broiled
58160135	Rice with beans and beef	23578	Beef, ground, 75% lean meat / 25% fat, patty, cooked, broiled
58160135	Rice with beans and beef	23573	Beef, ground, 80% lean meat / 20% fat, patty, cooked, broiled
58160135	Rice with beans and beef	23568	Beef, ground, 85% lean meat / 15% fat, patty, cooked, broiled
58160135	Rice with beans and beef	23563	Beef, ground, 90% lean meat / 10% fat, patty, cooked, broiled
58162090	Stuffed pepper, with meat	23578	Beef, ground, 75% lean meat / 25% fat, patty, cooked, broiled
58162090	Stuffed pepper, with meat	23573	Beef, ground, 80% lean meat / 20% fat, patty, cooked, broiled
58162090	Stuffed pepper, with meat	23568	Beef, ground, 85% lean meat / 15% fat, patty, cooked, broiled
58162090	Stuffed pepper, with meat	23563	Beef, ground, 90% lean meat / 10% fat, patty, cooked, broiled
58162110	Stuffed pepper, with rice and meat	23578	Beef, ground, 75% lean meat / 25% fat, patty, cooked, broiled
58162110	Stuffed pepper, with rice and meat	23573	Beef, ground, 80% lean meat / 20% fat, patty, cooked, broiled
58162110	Stuffed pepper, with rice and meat	23568	Beef, ground, 85% lean meat / 15% fat, patty, cooked, broiled
58162110	Stuffed pepper, with rice and meat	23563	Beef, ground, 90% lean meat / 10% fat, patty, cooked, broiled
58162130	Stuffed tomato, with rice and meat	23578	Beef, ground, 75% lean meat / 25% fat, patty, cooked, broiled
58162130	Stuffed tomato, with rice and meat	23573	Beef, ground, 80% lean meat / 20% fat, patty, cooked, broiled
58162130	Stuffed tomato, with rice and meat	23568	Beef, ground, 85% lean meat / 15% fat, patty, cooked, broiled
58162130	Stuffed tomato, with rice and meat	23563	Beef, ground, 90% lean meat / 10% fat, patty, cooked, broiled
58163450	Spanish rice with ground beef	23578	Beef, ground, 75% lean meat / 25% fat, patty, cooked, broiled
58163450	Spanish rice with ground beef	23573	Beef, ground, 80% lean meat / 20% fat, patty, cooked, broiled
58163450	Spanish rice with ground beef	23568	Beef, ground, 85% lean meat / 15% fat, patty, cooked, broiled
58163450	Spanish rice with ground beef	23563	Beef, ground, 90% lean meat / 10% fat, patty, cooked, broiled
58163510	Rice dressing	6075	Soup, beef broth or bouillon, powder, dry
58164560	Rice, white, with soy-based sauce, NS as to fat added in cooking	6075	Soup, beef broth or bouillon, powder, dry
58164570	Rice, white, with soy-based sauce, fat not added in cooking	6075	Soup, beef broth or bouillon, powder, dry
58164580	Rice, white, with soy-based sauce, fat added in cooking	6075	Soup, beef broth or bouillon, powder, dry
58164860	Rice, brown, with soy-based sauce, NS as to fat added in cooking	6075	Soup, beef broth or bouillon, powder, dry
58164870	Rice, brown, with soy-based sauce, fat not added in cooking	6075	Soup, beef broth or bouillon, powder, dry
58164880	Rice, brown, with soy-based sauce, fat added in cooking	6075	Soup, beef broth or bouillon, powder, dry
58165060	Rice, white, with vegetables, soy-based sauce, NS as to fat added in cooking	6075	Soup, beef broth or bouillon, powder, dry
58165070	Rice, white, with vegetables, soy-based sauce, fat not added in cooking	6075	Soup, beef broth or bouillon, powder, dry
58165080	Rice, white, with vegetables, soy-based sauce, fat added in cooking	6075	Soup, beef broth or bouillon, powder, dry
58165460	Rice, brown, with vegetables, soy-based sauce, NS as to fat added in cooking	6075	Soup, beef broth or bouillon, powder, dry
58165470	Rice, brown, with vegetables, soy-based sauce, fat not added in cooking	6075	Soup, beef broth or bouillon, powder, dry
58165480	Rice, brown, with vegetables, soy-based sauce, fat added in cooking	6075	Soup, beef broth or bouillon, powder, dry
58301050	Lasagna with cheese and meat sauce, diet frozen meal	23570	Beef, ground, 85% lean meat / 15% fat, crumbles, cooked, pan-browned
58302050	Beef and noodles with meat sauce and cheese, diet frozen meal	23570	Beef, ground, 85% lean meat / 15% fat, crumbles, cooked, pan-browned
58304010	Spaghetti and meatballs dinner, NFS, frozen meal	23580	Beef, ground, 75% lean meat / 25% fat, crumbles, cooked, pan-browned
58304020	Spaghetti and meatballs with tomato sauce, sliced apples, bread, frozen meal	23580	Beef, ground, 75% lean meat / 25% fat, crumbles, cooked, pan-browned
58304050	Spaghetti with meat and mushroom sauce, diet frozen meal	23570	Beef, ground, 85% lean meat / 15% fat, crumbles, cooked, pan-browned
58304060	Spaghetti with meat sauce, diet frozen meal	23580	Beef, ground, 75% lean meat / 25% fat, crumbles, cooked, pan-browned
58304220	Rigatoni with meat sauce and cheese, diet frozen meal	23575	Beef, ground, 80% lean meat / 20% fat, crumbles, cooked, pan-browned
58304300	Cannelloni, cheese-filled, with tomato sauce, diet frozen meal	23570	Beef, ground, 85% lean meat / 15% fat, crumbles, cooked, pan-browned
58306010	Beef enchilada dinner, NFS, frozen meal	23580	Beef, ground, 75% lean meat / 25% fat, crumbles, cooked, pan-browned
58306020	Beef enchilada, chili gravy, rice, refried beans, frozen meal	23580	Beef, ground, 75% lean meat / 25% fat, crumbles, cooked, pan-browned
58401010	Barley soup, home recipe, canned, or ready-to-serve	27062	Soup, beef barley, ready to serve
58402010	Beef noodle soup, canned or ready-to-serve	6009	Soup, beef noodle, canned, condensed
58402020	Beef dumpling soup, home recipe, canned or ready-to-serve	6070	Soup, chunky beef, canned, ready-to-serve
58402030	Beef rice soup, home recipe, canned or ready-to-serve	6070	Soup, chunky beef, canned, ready-to-serve
58402100	Beef noodle soup, home recipe	6008	Soup, beef broth or bouillon canned, ready-to-serve
58402100	Beef noodle soup, home recipe	23602	Beef, chuck, arm pot roast, separable lean only, trimmed to 1/8" fat, all grades, cooked, braised
58408500	Noodle soup with vegetables, Asian style	6472	Soup, vegetable with beef broth, canned, prepared with equal volume water
58503000	Macaroni, tomatoes, and beef, baby food, NS as to strained or junior	3045	Babyfood, dinner, macaroni and tomato and beef, junior
58503000	Macaroni, tomatoes, and beef, baby food, NS as to strained or junior	3044	Babyfood, dinner, macaroni and tomato and beef, strained
58503010	Macaroni, tomatoes, and beef, baby food, strained	3044	Babyfood, dinner, macaroni and tomato and beef, strained
58503020	Macaroni, tomatoes, and beef, baby food, junior	3045	Babyfood, dinner, macaroni and tomato and beef, junior
58503050	Macaroni with beef and tomato sauce, baby food, toddler	43432	Babyfood, dinner, macaroni, beef and tomato sauce, toddler
71106020	Potato from Puerto Rican style stuffed pot roast, with gravy	6116	Gravy, beef, canned, ready-to-serve
71106050	Potato from Puerto Rican beef stew, with gravy	6116	Gravy, beef, canned, ready-to-serve
71851010	Plantain soup, Puerto Rican style	6008	Soup, beef broth or bouillon canned, ready-to-serve
72308000	Dark-green leafy vegetable soup with meat, Asian style	6472	Soup, vegetable with beef broth, canned, prepared with equal volume water
72308500	Dark-green leafy vegetable soup, meatless, Asian style	6472	Soup, vegetable with beef broth, canned, prepared with equal volume water
74603010	Tomato beef soup, prepared with water	6461	Soup, tomato beef with noodle, canned, prepared with equal volume water
74604010	Tomato beef noodle soup, prepared with water	6461	Soup, tomato beef with noodle, canned, prepared with equal volume water
74604100	Tomato beef rice soup, prepared with water	6461	Soup, tomato beef with noodle, canned, prepared with equal volume water
75410530	Chiles rellenos, filled with meat and cheese	23578	Beef, ground, 75% lean meat / 25% fat, patty, cooked, broiled
75410530	Chiles rellenos, filled with meat and cheese	23573	Beef, ground, 80% lean meat / 20% fat, patty, cooked, broiled
75410530	Chiles rellenos, filled with meat and cheese	23568	Beef, ground, 85% lean meat / 15% fat, patty, cooked, broiled
75410530	Chiles rellenos, filled with meat and cheese	23563	Beef, ground, 90% lean meat / 10% fat, patty, cooked, broiled
75439010	Vegetable stew without meat	6116	Gravy, beef, canned, ready-to-serve
75440100	Vegetable combination, including carrots, broccoli, and/or dark-green leafy; cooked, with soy-based sauce	6008	Soup, beef broth or bouillon canned, ready-to-serve
75440110	Vegetable combination, excluding carrots, broccoli, and dark-green leafy; cooked, with soy-based sauce	6008	Soup, beef broth or bouillon canned, ready-to-serve
75601100	Borscht	6008	Soup, beef broth or bouillon canned, ready-to-serve
75601200	Cabbage soup, home recipe, canned or ready-to-serve	6008	Soup, beef broth or bouillon canned, ready-to-serve
75601210	Cabbage with meat soup, home recipe, canned or ready-to-serve	6008	Soup, beef broth or bouillon canned, ready-to-serve
75607040	Mushroom soup, with meat broth, prepared with water	6044	Soup, mushroom with beef stock, canned, condensed
75608100	Onion soup, French	6170	Soup, stock, beef, home-prepared
75647000	Seaweed soup	6008	Soup, beef broth or bouillon canned, ready-to-serve
75647000	Seaweed soup	23631	Beef, chuck, arm pot roast, separable lean only, trimmed to 1/8" fat, select, raw
75649110	Vegetable soup, home recipe	6008	Soup, beef broth or bouillon canned, ready-to-serve
75649150	Vegetable noodle soup, home recipe	6008	Soup, beef broth or bouillon canned, ready-to-serve
75651000	Minestrone soup, home recipe	6008	Soup, beef broth or bouillon canned, ready-to-serve
75651020	Vegetable beef soup, canned, prepared with water, or ready-to-serve	6071	Soup, vegetable beef, canned, condensed
75651030	Vegetable beef noodle soup, prepared with water	6071	Soup, vegetable beef, canned, condensed
75651080	Vegetable beef soup with rice, canned, prepared with water or ready-to-serve	6071	Soup, vegetable beef, canned, condensed
75652010	Vegetable beef soup, home recipe	6008	Soup, beef broth or bouillon canned, ready-to-serve
75652010	Vegetable beef soup, home recipe	23602	Beef, chuck, arm pot roast, separable lean only, trimmed to 1/8" fat, all grades, cooked, braised
75652030	Vegetable beef soup, canned, prepared with milk	6071	Soup, vegetable beef, canned, condensed
75652040	Vegetable beef soup with noodles or pasta, home recipe	6008	Soup, beef broth or bouillon canned, ready-to-serve
75652040	Vegetable beef soup with noodles or pasta, home recipe	23602	Beef, chuck, arm pot roast, separable lean only, trimmed to 1/8" fat, all grades, cooked, braised
75652050	Vegetable beef soup with rice, home recipe	6008	Soup, beef broth or bouillon canned, ready-to-serve
75652050	Vegetable beef soup with rice, home recipe	23602	Beef, chuck, arm pot roast, separable lean only, trimmed to 1/8" fat, all grades, cooked, braised
75656010	Vegetable soup, Spanish style, stew type	13068	Beef, flank, steak, separable lean only, trimmed to 0" fat, choice, raw
75656010	Vegetable soup, Spanish style, stew type	7019	Chorizo, pork and beef
75656060	Vegetable beef soup, chunky style	6070	Soup, chunky beef, canned, ready-to-serve
76602000	Carrots and beef, baby food, strained	3290	Babyfood, carrots and beef, strained
76603000	Vegetable and beef, baby food, NS as to strained or junior	3053	Babyfood, dinner, vegetables and beef, strained
76603000	Vegetable and beef, baby food, NS as to strained or junior	3054	Babyfood, dinner, vegetables and beef, junior
76603010	Vegetable and beef, baby food, strained	3053	Babyfood, dinner, vegetables and beef, strained
76603020	Vegetable and beef, baby food, junior	3054	Babyfood, dinner, vegetables and beef, junior
77121010	Fried stuffed potatoes, Puerto Rican style	23567	Beef, ground, 85% lean meat / 15% fat, raw
77121010	Fried stuffed potatoes, Puerto Rican style	23572	Beef, ground, 80% lean meat / 20% fat, raw
77121010	Fried stuffed potatoes, Puerto Rican style	23577	Beef, ground, 75% lean meat / 25% fat, raw
77121010	Fried stuffed potatoes, Puerto Rican style	23562	Beef, ground, 90% lean meat / 10% fat, raw
77121010	Fried stuffed potatoes, Puerto Rican style	23557	Beef, ground, 95% lean meat / 5% fat, raw
77205110	Ripe plantain fritters, Puerto Rican style	23567	Beef, ground, 85% lean meat / 15% fat, raw
77205110	Ripe plantain fritters, Puerto Rican style	23572	Beef, ground, 80% lean meat / 20% fat, raw
77205110	Ripe plantain fritters, Puerto Rican style	23577	Beef, ground, 75% lean meat / 25% fat, raw
77205110	Ripe plantain fritters, Puerto Rican style	23562	Beef, ground, 90% lean meat / 10% fat, raw
77205110	Ripe plantain fritters, Puerto Rican style	23557	Beef, ground, 95% lean meat / 5% fat, raw
77205610	Ripe plantain meat pie, Puerto Rican style	23567	Beef, ground, 85% lean meat / 15% fat, raw
77205610	Ripe plantain meat pie, Puerto Rican style	23572	Beef, ground, 80% lean meat / 20% fat, raw
77205610	Ripe plantain meat pie, Puerto Rican style	23577	Beef, ground, 75% lean meat / 25% fat, raw
77205610	Ripe plantain meat pie, Puerto Rican style	23562	Beef, ground, 90% lean meat / 10% fat, raw
77205610	Ripe plantain meat pie, Puerto Rican style	23557	Beef, ground, 95% lean meat / 5% fat, raw
77250110	Stuffed tannier fritters, Puerto Rican style	23567	Beef, ground, 85% lean meat / 15% fat, raw
77250110	Stuffed tannier fritters, Puerto Rican style	23572	Beef, ground, 80% lean meat / 20% fat, raw
77250110	Stuffed tannier fritters, Puerto Rican style	23577	Beef, ground, 75% lean meat / 25% fat, raw
77250110	Stuffed tannier fritters, Puerto Rican style	23562	Beef, ground, 90% lean meat / 10% fat, raw
77250110	Stuffed tannier fritters, Puerto Rican style	23557	Beef, ground, 95% lean meat / 5% fat, raw
77316010	Stuffed cabbage, with meat, Puerto Rican style	23567	Beef, ground, 85% lean meat / 15% fat, raw
77316010	Stuffed cabbage, with meat, Puerto Rican style	23572	Beef, ground, 80% lean meat / 20% fat, raw
77316010	Stuffed cabbage, with meat, Puerto Rican style	23577	Beef, ground, 75% lean meat / 25% fat, raw
77316010	Stuffed cabbage, with meat, Puerto Rican style	23562	Beef, ground, 90% lean meat / 10% fat, raw
77316010	Stuffed cabbage, with meat, Puerto Rican style	23557	Beef, ground, 95% lean meat / 5% fat, raw
77316510	Stuffed cabbage, with meat and rice, Syrian dish, Puerto Rican style	23567	Beef, ground, 85% lean meat / 15% fat, raw
77316510	Stuffed cabbage, with meat and rice, Syrian dish, Puerto Rican style	23572	Beef, ground, 80% lean meat / 20% fat, raw
77316510	Stuffed cabbage, with meat and rice, Syrian dish, Puerto Rican style	23577	Beef, ground, 75% lean meat / 25% fat, raw
77316510	Stuffed cabbage, with meat and rice, Syrian dish, Puerto Rican style	23562	Beef, ground, 90% lean meat / 10% fat, raw
77316510	Stuffed cabbage, with meat and rice, Syrian dish, Puerto Rican style	23557	Beef, ground, 95% lean meat / 5% fat, raw
77316600	Eggplant and meat casserole	23578	Beef, ground, 75% lean meat / 25% fat, patty, cooked, broiled
77316600	Eggplant and meat casserole	23573	Beef, ground, 80% lean meat / 20% fat, patty, cooked, broiled
77316600	Eggplant and meat casserole	23568	Beef, ground, 85% lean meat / 15% fat, patty, cooked, broiled
77316600	Eggplant and meat casserole	23563	Beef, ground, 90% lean meat / 10% fat, patty, cooked, broiled
77513010	Spanish stew	13068	Beef, flank, steak, separable lean only, trimmed to 0" fat, choice, raw
77513010	Spanish stew	7019	Chorizo, pork and beef
77563010	Puerto Rican stew	13068	Beef, flank, steak, separable lean only, trimmed to 0" fat, choice, raw
81201000	Animal fat or drippings	13020	Beef, retail cuts, separable fat, cooked
21500000	Ground beef, raw	23567	Beef, ground, 85% lean meat / 15% fat, raw (Includes foods for USDA's Food Distribution Program)
25210110	Frankfurter or hot dog, NFS	7022	Frankfurter, beef, unheated
25220105	Beef sausage	7954	Sausage, breakfast sausage, beef, pre-cooked, unprepared
25220150	Beef sausage with cheese	7954	Sausage, breakfast sausage, beef, pre-cooked, unprepared
25220650	Turkey or chicken and beef sausage	7954	Sausage, breakfast sausage, beef, pre-cooked, unprepared
25221460	Pork and beef sausage	7954	Sausage, breakfast sausage, beef, pre-cooked, unprepared
27116100	Beef curry	23090	Beef, chuck for stew, separable lean and fat, all grades, cooked, braised
27116110	Beef curry with rice	23090	Beef, chuck for stew, separable lean and fat, all grades, cooked, braised
27116350	Stewed seasoned ground beef, Mexican style	23567	Beef, ground, 85% lean meat / 15% fat, raw (Includes foods for USDA's Food Distribution Program)
27116400	Steak tartare	23567	Beef, ground, 85% lean meat / 15% fat, raw (Includes foods for USDA's Food Distribution Program)
27118110	Meatballs, Puerto Rican style	23567	Beef, ground, 85% lean meat / 15% fat, raw (Includes foods for USDA's Food Distribution Program)
27118120	Stewed seasoned ground beef, Puerto Rican style	23567	Beef, ground, 85% lean meat / 15% fat, raw (Includes foods for USDA's Food Distribution Program)
27211550	Stewed, seasoned, ground beef with potatoes, Mexican style	23567	Beef, ground, 85% lean meat / 15% fat, raw (Includes foods for USDA's Food Distribution Program)
27315270	Stuffed grape leaves with beef and rice	23567	Beef, ground, 85% lean meat / 15% fat, raw (Includes foods for USDA's Food Distribution Program)
27319010	Stuffed green pepper, Puerto Rican style	23567	Beef, ground, 85% lean meat / 15% fat, raw (Includes foods for USDA's Food Distribution Program)
27460510	Antipasto with ham, fish, cheese, vegetables	7072	Salami, dry or hard, pork, beef
27510140	Cheeseburger slider, from fast food	13317	Beef, ground, patties, frozen, cooked, broiled
27510155	Cheeseburger, NFS	13317	Beef, ground, patties, frozen, cooked, broiled
27510160	Cheeseburger, from fast food, 1 small patty	13317	Beef, ground, patties, frozen, cooked, broiled
27510170	Cheeseburger (Burger King)	13317	Beef, ground, patties, frozen, cooked, broiled
27510171	Whopper Jr with cheese (Burger King)	13317	Beef, ground, patties, frozen, cooked, broiled
27510190	Cheeseburger, from school cafeteria	23563	Beef, ground, 90% lean meat / 10% fat, patty, cooked, broiled
27510191	Cheeseburger slider	13317	Beef, ground, patties, frozen, cooked, broiled
27510195	Cheeseburger, on white bun, 1 small patty	13317	Beef, ground, patties, frozen, cooked, broiled
27510196	Cheeseburger, on wheat bun, 1 small patty	13317	Beef, ground, patties, frozen, cooked, broiled
27510215	Cheeseburger, from fast food, 1 medium patty	13317	Beef, ground, patties, frozen, cooked, broiled
27510241	Cheeseburger, on white bun, 1 medium patty	13317	Beef, ground, patties, frozen, cooked, broiled
27510242	Cheeseburger, on wheat bun, 1 medium patty	13317	Beef, ground, patties, frozen, cooked, broiled
27510245	Cheeseburger, on white bun, 1 large patty	13317	Beef, ground, patties, frozen, cooked, broiled
27510246	Cheeseburger, on wheat bun, 1 large patty	13317	Beef, ground, patties, frozen, cooked, broiled
27510254	Double cheeseburger, on white bun, 2 small patties	13317	Beef, ground, patties, frozen, cooked, broiled
27510255	Double cheeseburger, on wheat bun, 2 small patties	13317	Beef, ground, patties, frozen, cooked, broiled
27510257	Double cheeseburger, on white bun, 2 medium patties	13317	Beef, ground, patties, frozen, cooked, broiled
27510258	Double cheeseburger, on wheat bun, 2 medium patties	13317	Beef, ground, patties, frozen, cooked, broiled
27510261	Cheeseburger, from fast food, 1 large patty	13317	Beef, ground, patties, frozen, cooked, broiled
27510262	Double cheeseburger, on white bun, 2 large patties	13317	Beef, ground, patties, frozen, cooked, broiled
27510263	Double cheeseburger, on wheat bun, 2 large patties	13317	Beef, ground, patties, frozen, cooked, broiled
27510371	Double cheeseburger, from fast food, 2 small patties	13317	Beef, ground, patties, frozen, cooked, broiled
27510386	Double cheeseburger (Burger King)	13317	Beef, ground, patties, frozen, cooked, broiled
27510401	Double cheeseburger, from fast food, 2 medium patties	13317	Beef, ground, patties, frozen, cooked, broiled
27510405	Double cheeseburger, from fast food, 2 large patties	13317	Beef, ground, patties, frozen, cooked, broiled
27510501	Hamburger slider, from fast food	13317	Beef, ground, patties, frozen, cooked, broiled
27510521	Hamburger, NFS	13317	Beef, ground, patties, frozen, cooked, broiled
27510531	Hamburger, from fast food, 1 small patty	13317	Beef, ground, patties, frozen, cooked, broiled
27510551	Hamburger (Burger King)	13317	Beef, ground, patties, frozen, cooked, broiled
27510552	Whopper Jr (Burger King)	13317	Beef, ground, patties, frozen, cooked, broiled
27510565	Hamburger, from school cafeteria	23563	Beef, ground, 90% lean meat / 10% fat, patty, cooked, broiled
27510573	Hamburger slider	13317	Beef, ground, patties, frozen, cooked, broiled
27510575	Hamburger, on white bun, 1 small patty	13317	Beef, ground, patties, frozen, cooked, broiled
27510576	Hamburger, on wheat bun, 1 small patty	13317	Beef, ground, patties, frozen, cooked, broiled
27510601	Hamburger, from fast food, 1 medium patty	13317	Beef, ground, patties, frozen, cooked, broiled
27510605	Hamburger, from fast food, 1 large patty	13317	Beef, ground, patties, frozen, cooked, broiled
27510631	Hamburger, on white bun, 1 medium patty	13317	Beef, ground, patties, frozen, cooked, broiled
27510632	Hamburger, on wheat bun, 1 medium patty	13317	Beef, ground, patties, frozen, cooked, broiled
27510635	Hamburger, on white bun, 1 large patty	13317	Beef, ground, patties, frozen, cooked, broiled
27510636	Hamburger, on wheat bun, 1 large patty	13317	Beef, ground, patties, frozen, cooked, broiled
27510649	Double hamburger, on white bun, 2 small patties	13317	Beef, ground, patties, frozen, cooked, broiled
27510652	Double hamburger, on wheat bun, 2 small patties	13317	Beef, ground, patties, frozen, cooked, broiled
27510655	Double hamburger, on white bun, 2 medium patties	13317	Beef, ground, patties, frozen, cooked, broiled
27510657	Double hamburger, on wheat bun, 2 medium patties	13317	Beef, ground, patties, frozen, cooked, broiled
27510658	Double hamburger, on white bun, 2 large patties	13317	Beef, ground, patties, frozen, cooked, broiled
27510659	Double hamburger, on wheat bun, 2 large patties	13317	Beef, ground, patties, frozen, cooked, broiled
27510661	Double hamburger, from fast food, 2 small patties	13317	Beef, ground, patties, frozen, cooked, broiled
27510671	Double hamburger, from fast food, 2 medium patties	13317	Beef, ground, patties, frozen, cooked, broiled
27510675	Double hamburger, from fast food, 2 large patties	13317	Beef, ground, patties, frozen, cooked, broiled
27517000	Hamburger wrap sandwich, from fast food	13317	Beef, ground, patties, frozen, cooked, broiled
27560500	Pepperoni and salami submarine sandwich, with lettuce, tomato and spread	7072	Salami, dry or hard, pork, beef
27560510	Salami sandwich, with spread	7072	Salami, dry or hard, pork, beef
28360210	Spanish vegetable soup, Puerto Rican style	23567	Beef, ground, 85% lean meat / 15% fat, raw (Includes foods for USDA's Food Distribution Program)
28500040	Gravy, beef	6116	Gravy, beef, canned, ready-to-serve
28501010	Gravy, beef, fat free	6116	Gravy, beef, canned, ready-to-serve
28520000	Gravy, made with soy sauce	6075	Soup, beef broth or bouillon, powder, dry
28520010	Gravy, NFS	6116	Gravy, beef, canned, ready-to-serve
41102170	Black beans with meat	23090	Beef, chuck for stew, separable lean and fat, all grades, cooked, braised
41104250	Pinto beans with meat	23090	Beef, chuck for stew, separable lean and fat, all grades, cooked, braised
41106170	Kidney beans with meat	23090	Beef, chuck for stew, separable lean and fat, all grades, cooked, braised
41205030	Refried beans with meat	23090	Beef, chuck for stew, separable lean and fat, all grades, cooked, braised
41208100	Beans with meat, NS as to type	23090	Beef, chuck for stew, separable lean and fat, all grades, cooked, braised
58100100	Burrito with meat	23567	Beef, ground, 85% lean meat / 15% fat, raw (Includes foods for USDA's Food Distribution Program)
58100120	Burrito with meat and beans	23567	Beef, ground, 85% lean meat / 15% fat, raw (Includes foods for USDA's Food Distribution Program)
58100135	Burrito with meat and sour cream	23567	Beef, ground, 85% lean meat / 15% fat, raw (Includes foods for USDA's Food Distribution Program)
58100140	Burrito with meat, beans, and sour cream	23567	Beef, ground, 85% lean meat / 15% fat, raw (Includes foods for USDA's Food Distribution Program)
58100160	Burrito with meat, beans, and rice	23567	Beef, ground, 85% lean meat / 15% fat, raw (Includes foods for USDA's Food Distribution Program)
58100165	Burrito with meat, beans, rice, and sour cream	23567	Beef, ground, 85% lean meat / 15% fat, raw (Includes foods for USDA's Food Distribution Program)
58100500	Enchilada, no sauce	13382	Beef, chuck, blade roast, separable lean only, trimmed to 0" fat, all grades, cooked, braised
58104180	Nachos with meat, cheese, and sour cream	21080	Fast foods, nachos, with cheese, beans, ground beef, and tomatoes
58104730	Quesadilla with meat	23606	Beef, short loin, top loin, steak, separable lean only, trimmed to 1/8" fat, all grades, cooked, broiled
58104730	Quesadilla with meat	23100	Beef, rib eye steak, boneless, lip-on, separable lean only, trimmed to 1/8" fat, all grades, cooked, grilled
58104730	Quesadilla with meat	13491	Beef, round, top round steak, boneless, separable lean only, trimmed to 0" fat, all grades, cooked, grilled
58104730	Quesadilla with meat	13454	Beef, top sirloin, steak, separable lean only, trimmed to 0" fat, all grades, cooked, broiled
58115110	Tamale casserole, Puerto Rican style	23567	Beef, ground, 85% lean meat / 15% fat, raw (Includes foods for USDA's Food Distribution Program)
58116210	Meat pie, Puerto Rican style	23567	Beef, ground, 85% lean meat / 15% fat, raw (Includes foods for USDA's Food Distribution Program)
58145136	Macaroni or noodles with cheese and meat, prepared from Hamburger Helper mix	23572	Beef, ground, 80% lean meat / 20% fat, raw
58160132	Beans and rice, with meat	23090	Beef, chuck for stew, separable lean and fat, all grades, cooked, braised
58164560	Rice, white, with soy-based sauce, NS as to fat	6075	Soup, beef broth or bouillon, powder, dry
58164570	Rice, white, with soy-based sauce, no added fat	6075	Soup, beef broth or bouillon, powder, dry
58164580	Rice, white, with soy-based sauce, fat added	6075	Soup, beef broth or bouillon, powder, dry
58164860	Rice, brown, with soy-based sauce, NS as to fat	6075	Soup, beef broth or bouillon, powder, dry
58164870	Rice, brown, with soy-based sauce, no added fat	6075	Soup, beef broth or bouillon, powder, dry
58164880	Rice, brown, with soy-based sauce, fat added	6075	Soup, beef broth or bouillon, powder, dry
58165060	Rice, white, with vegetables, soy-based sauce, NS as to fat	6075	Soup, beef broth or bouillon, powder, dry
58165070	Rice, white, with vegetables, soy-based sauce, no added fat	6075	Soup, beef broth or bouillon, powder, dry
58165080	Rice, white, with vegetables, soy-based sauce, fat added	6075	Soup, beef broth or bouillon, powder, dry
58165460	Rice, brown, with vegetables, soy-based sauce, NS as to fat	6075	Soup, beef broth or bouillon, powder, dry
58165470	Rice, brown, with vegetables, soy-based sauce, no added fat	6075	Soup, beef broth or bouillon, powder, dry
58165480	Rice, brown, with vegetables, soy-based sauce, fat added	6075	Soup, beef broth or bouillon, powder, dry
77121010	Fried stuffed potatoes, Puerto Rican style	23567	Beef, ground, 85% lean meat / 15% fat, raw (Includes foods for USDA's Food Distribution Program)
77205110	Ripe plantain fritters, Puerto Rican style	23567	Beef, ground, 85% lean meat / 15% fat, raw (Includes foods for USDA's Food Distribution Program)
77205610	Ripe plantain meat pie, Puerto Rican style	23567	Beef, ground, 85% lean meat / 15% fat, raw (Includes foods for USDA's Food Distribution Program)
77250110	Stuffed tannier fritters, Puerto Rican style	23567	Beef, ground, 85% lean meat / 15% fat, raw (Includes foods for USDA's Food Distribution Program)
77316010	Stuffed cabbage, with meat, Puerto Rican style	23567	Beef, ground, 85% lean meat / 15% fat, raw (Includes foods for USDA's Food Distribution Program)
77316510	Stuffed cabbage, with meat and rice, Syrian dish, Puerto Rican style	23567	Beef, ground, 85% lean meat / 15% fat, raw (Includes foods for USDA's Food Distribution Program)
89901004	Beef, for use with vegetables	23090	Beef, chuck for stew, separable lean and fat, all grades, cooked, braised
